# Supplementary material for: CSF1R inhibition with PLX5622 affects multiple immune cell compartments and induces tissue-specific metabolic effects in lean mice
Source: Diabetologia. 2023 Oct 4;66(12):2292–306. doi: 10.1007/s00125-023-06007-1 (PMC10627931; doi:10.1007/s00125-023-06007-1)
Supplement: Supplementary file 2 — Supplementary file2 (XLSX 2837 KB) [file 125_2023_6007_MOESM2_ESM.xlsx]

## Sheet: Table 3_DE analysis results
GENEID	SYMBOL	DESCRIPTION	GENEBIOTYPE	ENTREZID	UNIPROT	logFC	logCPM	PValue	FDR
ENSMUSG00000112023	Lilr4b	leukocyte immunoglobulin-like receptor, subfamily B, member 4B	protein_coding	14727	A0A1W2P7F3	-3.97934	1.20793	5.01849e-13	8.18817e-09
ENSMUSG00000038642	Ctss	cathepsin S	protein_coding	13040	F6WR04	-5.18694	3.01151	1.74785e-12	1.26127e-08
ENSMUSG00000004730	Adgre1	adhesion G protein-coupled receptor E1	protein_coding	13733	Q3U9R0	-3.28167	0.0842221	2.31908e-12	1.26127e-08
ENSMUSG00000036905	C1qb	complement component 1, q subcomponent, beta polypeptide	protein_coding	12260	P14106	-4.80134	1.69529	3.20042e-12	1.30545e-08
ENSMUSG00000062593	Gm49339	predicted gene, 49339	protein_coding	NA	Q64281	-4.32187	1.50977	4.83212e-12	1.57682e-08
ENSMUSG00000073421	H2-Ab1	histocompatibility 2, class II antigen A, beta 1	protein_coding	14961	P14483	-4.75637	3.77707	1.15086e-11	2.71454e-08
ENSMUSG00000036594	H2-Aa	histocompatibility 2, class II antigen A, alpha	protein_coding	14960	P14434	-4.76686	4.05333	1.16461e-11	2.71454e-08
ENSMUSG00000112148	Lilrb4a	leukocyte immunoglobulin-like receptor, subfamily B, member 4A	protein_coding	14728	Q64281	-4.41068	1.7615	2.22344e-11	4.5347e-08
ENSMUSG00000024610	Cd74	CD74 antigen (invariant polypeptide of major histocompatibility complex, class II antigen-associated)	protein_coding	16149	P04441	-4.91004	5.57947	2.55511e-11	4.63213e-08
ENSMUSG00000024672	Ms4a7	membrane-spanning 4-domains, subfamily A, member 7	protein_coding	109225	Q8BV59	-3.00692	-0.256419	6.37347e-11	1.0399e-07
ENSMUSG00000030214	Plbd1	phospholipase B domain containing 1	protein_coding	66857	A0A0R4J0B2	-3.22802	0.148484	9.22227e-11	1.2193e-07
ENSMUSG00000046805	Mpeg1	macrophage expressed gene 1	protein_coding	17476	A1L314	-4.4239	2.36766	9.40888e-11	1.2193e-07
ENSMUSG00000049723	Mmp12	matrix metallopeptidase 12	protein_coding	17381	P34960	-4.85383	2.17314	9.71497e-11	1.2193e-07
ENSMUSG00000022488	Nckap1l	NCK associated protein 1 like	protein_coding	105855	Q8K1X4	-3.41243	0.753148	1.19781e-10	1.39596e-07
ENSMUSG00000093327	Mir5107	microRNA 5107	miRNA	NA	NA	-3.12465	0.311743	1.84647e-10	1.96006e-07
ENSMUSG00000015340	Cybb	cytochrome b-245, beta polypeptide	protein_coding	13058	Q3U6G0	-3.67324	0.724889	1.9221e-10	1.96006e-07
ENSMUSG00000028581	Laptm5	lysosomal-associated protein transmembrane 5	protein_coding	16792	Q544S4	-3.19805	1.24293	2.48257e-10	2.38269e-07
ENSMUSG00000022901	Cd86	CD86 antigen	protein_coding	12524	P42082	-2.7445	-0.1661	2.80796e-10	2.54526e-07
ENSMUSG00000030789	Itgax	integrin alpha X	protein_coding	16411	Q9QXH4	-2.99713	0.141313	4.8178e-10	4.13722e-07
ENSMUSG00000030579	Tyrobp	TYRO protein tyrosine kinase binding protein	protein_coding	22177	O54885	-3.14347	0.0722704	5.49439e-10	4.48232e-07
ENSMUSG00000060586	H2-Eb1	histocompatibility 2, class II antigen E beta	protein_coding	14969	O78196	-4.71345	3.78956	6.4392e-10	5.00295e-07
ENSMUSG00000002985	Apoe	apolipoprotein E	protein_coding	11816	P08226	-2.28736	4.85084	1.01342e-09	7.51586e-07
ENSMUSG00000036896	C1qc	complement component 1, q subcomponent, C chain	protein_coding	12262	Q02105	-3.80191	0.763891	1.27573e-09	9.04988e-07
ENSMUSG00000034116	Vav1	vav 1 oncogene	protein_coding	22324	E9PXI0	-2.46131	-0.261711	1.97963e-09	1.34582e-06
ENSMUSG00000023913	Pla2g7	phospholipase A2, group VII (platelet-activating factor acetylhydrolase, plasma)	protein_coding	27226	Q60963	-2.84367	0.0684066	2.11081e-09	1.3776e-06
ENSMUSG00000028459	Cd72	CD72 antigen	protein_coding	12517	Q3UZ35	-2.04457	-0.91	2.75913e-09	1.70304e-06
ENSMUSG00000056529	Ptafr	platelet-activating factor receptor	protein_coding	19204	Q62035	-2.27114	-0.670042	2.81823e-09	1.70304e-06
ENSMUSG00000040552	C3ar1	complement component 3a receptor 1	protein_coding	12267	O09047	-2.83206	-0.292383	5.17151e-09	3.01352e-06
ENSMUSG00000024401	Tnf	tumor necrosis factor	protein_coding	21926	A0A0R4J210	-2.09502	-1.19104	6.88835e-09	3.87553e-06
ENSMUSG00000032089	Il10ra	interleukin 10 receptor, alpha	protein_coding	16154	H3BKN6	-2.38967	-0.675749	7.3921e-09	4.02032e-06
ENSMUSG00000002944	Cd36	CD36 molecule	protein_coding	12491	Q08857	-1.65235	2.07541	7.98416e-09	4.20224e-06
ENSMUSG00000064267	Hvcn1	hydrogen voltage-gated channel 1	protein_coding	74096	Q3U2S8	-2.27462	-0.584049	8.92099e-09	4.54859e-06
ENSMUSG00000026177	Slc11a1	solute carrier family 11 (proton-coupled divalent metal ion transporters), member 1	protein_coding	18173	P41251	-2.31494	0.218876	9.37028e-09	4.6329e-06
ENSMUSG00000038179	Slamf7	SLAM family member 7	protein_coding	75345	A0A0A6YW73	-2.49793	-0.507124	9.73524e-09	4.67177e-06
ENSMUSG00000048163	Selplg	selectin, platelet (p-selectin) ligand	protein_coding	20345	Q3TA56	-1.8525	-0.384137	1.02987e-08	4.68857e-06
ENSMUSG00000050335	Lgals3	lectin, galactose binding, soluble 3	protein_coding	16854	Q8C253	-2.01295	2.53621	1.0345e-08	4.68857e-06
ENSMUSG00000035493	Tgfbi	transforming growth factor, beta induced	protein_coding	21810	A1L353	-3.37548	2.16343	1.34459e-08	5.7895e-06
ENSMUSG00000056888	Glipr1	GLI pathogenesis-related 1 (glioma)	protein_coding	73690	Q4QQK5	-2.53557	0.319357	1.34838e-08	5.7895e-06
ENSMUSG00000026358	Rgs1	regulator of G-protein signaling 1	protein_coding	50778	Q9JL25	-2.88538	-0.0737591	1.83962e-08	7.6962e-06
ENSMUSG00000032691	Nlrp3	NLR family, pyrin domain containing 3	protein_coding	216799	Q8R4B8	-2.3054	-0.653107	2.25529e-08	9.19934e-06
ENSMUSG00000002111	Spi1	spleen focus forming virus (SFFV) proviral integration oncogene	protein_coding	20375	P17433	-2.22144	-0.889291	3.56949e-08	1.42048e-05
ENSMUSG00000000290	Itgb2	integrin beta 2	protein_coding	16414	P11835	-2.22037	0.540049	3.67276e-08	1.42678e-05
ENSMUSG00000021998	Lcp1	lymphocyte cytosolic protein 1	protein_coding	18826	Q61233	-1.49221	2.37847	5.54769e-08	2.10503e-05
ENSMUSG00000073489	Ifi204	interferon activated gene 204	protein_coding	15951	E9QKL6	-1.97112	-0.137871	6.16145e-08	2.28478e-05
ENSMUSG00000035697	Arhgap45	Rho GTPase activating protein 45	protein_coding	70719	G3X9Q3	-1.64333	-0.439683	6.32672e-08	2.29393e-05
ENSMUSG00000024737	Slc15a3	solute carrier family 15, member 3	protein_coding	65221	Q8BPX9	-1.65462	1.24839	6.91643e-08	2.45323e-05
ENSMUSG00000026395	Ptprc	protein tyrosine phosphatase, receptor type, C	protein_coding	19264	Q8C6Q7	-2.54128	-0.16795	7.38318e-08	2.56306e-05
ENSMUSG00000015396	Cd83	CD83 antigen	protein_coding	12522	O88324	-1.32518	1.35451	1.1226e-07	3.71677e-05
ENSMUSG00000024781	Lipa	lysosomal acid lipase A	protein_coding	16889	Q3TEL5	-0.634233	4.04507	1.13417e-07	3.71677e-05
ENSMUSG00000073490	Ifi207	interferon activated gene 207	protein_coding	226691	E9Q3L4	-1.90351	0.439801	1.139e-07	3.71677e-05
ENSMUSG00000040747	Cd53	CD53 antigen	protein_coding	12508	Q3TV80	-2.41636	-0.597154	1.29411e-07	4.14014e-05
ENSMUSG00000022831	Hcls1	hematopoietic cell specific Lyn substrate 1	protein_coding	15163	P49710	-1.4459	1.83896	1.40127e-07	4.39675e-05
ENSMUSG00000079227	Ccr5	chemokine (C-C motif) receptor 5	protein_coding	12774	P51682	-2.32204	-0.93219	1.63502e-07	5.0334e-05
ENSMUSG00000000982	Ccl3	chemokine (C-C motif) ligand 3	protein_coding	20302	P10855	-2.00258	-1.43684	1.98291e-07	5.99132e-05
ENSMUSG00000024696	Lpxn	leupaxin	protein_coding	107321	Q99N69	-1.06998	-0.0235019	2.03606e-07	6.04007e-05
ENSMUSG00000001348	Acp5	acid phosphatase 5, tartrate resistant	protein_coding	11433	Q05117	-2.60319	-0.523916	2.13686e-07	6.2259e-05
ENSMUSG00000079293	Clec7a	C-type lectin domain family 7, member a	polymorphic_pseudogene	56644	V9GXI5	-2.36792	-0.784715	2.48936e-07	7.1257e-05
ENSMUSG00000052688	Rab7b	RAB7B, member RAS oncogene family	protein_coding	226421	J9UUF7	-1.33547	0.040844	2.55639e-07	7.1914e-05
ENSMUSG00000030707	Coro1a	coronin, actin binding protein 1A	protein_coding	12721	O89053	-2.09502	0.218377	3.21494e-07	8.89068e-05
ENSMUSG00000003882	Il7r	interleukin 7 receptor	protein_coding	16197	P16872	-1.8091	-0.917276	3.59119e-07	9.76563e-05
ENSMUSG00000021190	Lgmn	legumain	protein_coding	19141	A2RTI3	-0.725999	3.84339	4.34168e-07	0.000115583
ENSMUSG00000028599	Tnfrsf1b	tumor necrosis factor receptor superfamily, member 1b	protein_coding	21938	P25119	-1.19161	1.97449	4.39209e-07	0.000115583
ENSMUSG00000020399	Havcr2	hepatitis A virus cellular receptor 2	protein_coding	171285	Q8VIM0	-2.02774	-0.136761	4.53229e-07	0.000117379
ENSMUSG00000050578	Mmp13	matrix metallopeptidase 13	protein_coding	17386	P33435	-2.40175	0.0117057	5.63039e-07	0.00014354
ENSMUSG00000002602	Axl	AXL receptor tyrosine kinase	protein_coding	26362	Q6PE80	-0.918605	2.92898	5.75824e-07	0.000144541
ENSMUSG00000024300	Myo1f	myosin IF	protein_coding	17916	Q8CG29	-1.95238	-1.19089	5.96626e-07	0.000147493
ENSMUSG00000020101	Vsir	V-set immunoregulatory receptor	protein_coding	74048	Q9D659	-1.0317	0.309719	8.38032e-07	0.00020408
ENSMUSG00000097415	AU020206	expressed sequence AU020206	lincRNA	NA	NA	-1.33526	-0.436799	9.55389e-07	0.000229237
ENSMUSG00000020709	Adap2	ArfGAP with dual PH domains 2	protein_coding	216991	Q5SSK2	-1.29781	-0.417146	9.77192e-07	0.00023107
ENSMUSG00000021822	Plau	plasminogen activator, urokinase	protein_coding	18792	P06869	-0.713453	2.67098	1.03765e-06	0.000241863
ENSMUSG00000025017	Pik3ap1	phosphoinositide-3-kinase adaptor protein 1	protein_coding	83490	Q9EQ32	-1.64178	1.05183	1.1e-06	0.000252784
ENSMUSG00000033777	Tlr13	toll-like receptor 13	protein_coding	279572	Q6R5N8	-1.80661	-0.883656	1.21567e-06	0.000275485
ENSMUSG00000005413	Hmox1	heme oxygenase 1	protein_coding	15368	P14901	-0.867711	5.18801	1.55992e-06	0.000348652
ENSMUSG00000020143	Dock2	dedicator of cyto-kinesis 2	protein_coding	94176	Q6A0A3	-1.0698	-0.438121	1.70861e-06	0.000376726
ENSMUSG00000059498	Fcgr3	Fc receptor, IgG, low affinity III	protein_coding	14131	A0A0B4J1M6	-1.96468	-1.00246	1.92074e-06	0.00041785
ENSMUSG00000034957	Cebpa	CCAAT/enhancer binding protein (C/EBP), alpha	protein_coding	12606	P53566	-0.988344	0.635425	2.24822e-06	0.000482657
ENSMUSG00000020120	Plek	pleckstrin	protein_coding	56193	Q5F271	-0.811225	1.9669	2.31855e-06	0.000485143
ENSMUSG00000040147	Maob	monoamine oxidase B	protein_coding	109731	Q8BW75	0.466953	7.19435	2.31927e-06	0.000485143
ENSMUSG00000079071	Gm14085	predicted gene 14085	protein_coding	381417	A2AWR5	0.95532	0.577357	3.07233e-06	0.000631078
ENSMUSG00000030560	Ctsc	cathepsin C	protein_coding	13032	Q3U7T5	-1.4467	0.955532	3.09428e-06	0.000631078
ENSMUSG00000025877	Hk3	hexokinase 3	protein_coding	212032	Q3TRM8	-1.36027	-0.382677	3.14731e-06	0.00063397
ENSMUSG00000029771	Irf5	interferon regulatory factor 5	protein_coding	27056	P56477	-1.47404	-0.277418	3.61914e-06	0.00072012
ENSMUSG00000020385	Clk4	CDC like kinase 4	protein_coding	12750	O35493	0.376528	5.9722	3.88001e-06	0.000762726
ENSMUSG00000026034	Clk1	CDC-like kinase 1	protein_coding	12747	P22518	0.458033	6.4432	4.48587e-06	0.000871326
ENSMUSG00000021457	Syk	spleen tyrosine kinase	protein_coding	20963	P48025	-1.66076	0.541022	4.99358e-06	0.000958531
ENSMUSG00000054728	Phactr1	phosphatase and actin regulator 1	protein_coding	218194	Q2M3X8	0.412748	8.13658	6.0771e-06	0.00115295
ENSMUSG00000022471	Xrcc6	X-ray repair complementing defective repair in Chinese hamster cells 6	protein_coding	14375	A0A0R4J187	0.37826	5.34313	6.91627e-06	0.00129708
ENSMUSG00000069516	Lyz2	lysozyme 2	protein_coding	17105	A0A077S2U6	-3.30835	1.60832	8.39563e-06	0.0015521
ENSMUSG00000038843	Gcnt1	glucosaminyl (N-acetyl) transferase 1, core 2	protein_coding	14537	Q09324	0.59881	3.18599	8.46634e-06	0.0015521
ENSMUSG00000058427	Cxcl2	chemokine (C-X-C motif) ligand 2	protein_coding	20310	P10889	-1.92587	0.653649	8.78544e-06	0.00158534
ENSMUSG00000063286	Gm8995	predicted gene 8995	transcribed_unprocessed_pseudogene	668139	NA	-1.23287	-0.241315	8.84198e-06	0.00158534
ENSMUSG00000071714	Csf2rb2	colony stimulating factor 2 receptor, beta 2, low-affinity (granulocyte-macrophage)	protein_coding	12984	Q3U1Z1	-1.84705	0.29846	1.1263e-05	0.00199747
ENSMUSG00000046718	Bst2	bone marrow stromal cell antigen 2	protein_coding	69550	Q8R2Q8	-0.875931	2.10807	1.23254e-05	0.00216238
ENSMUSG00000031697	Orc6	origin recognition complex, subunit 6	protein_coding	56452	Q3TQX1	0.453747	4.62539	1.24645e-05	0.00216353
ENSMUSG00000024965	Fermt3	fermitin family member 3	protein_coding	108101	Q3TEE6	-1.22936	-0.30145	1.44159e-05	0.0024759
ENSMUSG00000002147	Stat6	signal transducer and activator of transcription 6	protein_coding	20852	P52633	-0.336884	5.48284	1.55496e-05	0.00264278
ENSMUSG00000052160	Pld4	phospholipase D family, member 4	protein_coding	104759	Q8BG07	-1.2099	-0.0950709	1.65834e-05	0.00278944
ENSMUSG00000000386	Mx1	MX dynamin-like GTPase 1	protein_coding	NA	P09922	-1.02018	1.39563	1.74303e-05	0.00290196
ENSMUSG00000020865	Abcc3	ATP-binding cassette, sub-family C (CFTR/MRP), member 3	protein_coding	76408	A0A0R4J015	-0.904248	0.106953	1.81659e-05	0.00299389
ENSMUSG00000029189	Sel1l3	sel-1 suppressor of lin-12-like 3 (C. elegans)	protein_coding	231238	Q80TS8	-0.341082	5.98374	2.10373e-05	0.00343245
ENSMUSG00000051439	Cd14	CD14 antigen	protein_coding	12475	P10810	-1.23367	2.23305	2.14792e-05	0.0034374
ENSMUSG00000040466	Blvrb	biliverdin reductase B (flavin reductase (NADPH))	protein_coding	233016	E9PZC4	-0.559966	1.33112	2.16067e-05	0.0034374
ENSMUSG00000034854	Mfsd12	major facilitator superfamily domain containing 12	protein_coding	73822	Q3U481	-0.397946	4.13951	2.16997e-05	0.0034374
ENSMUSG00000026222	Sp100	nuclear antigen Sp100	protein_coding	20684	O35892	-1.12261	0.562244	2.35278e-05	0.00369115
ENSMUSG00000089929	Bcl2a1b	B cell leukemia/lymphoma 2 related protein A1b	protein_coding	12045	Q497M6	-1.87262	-1.05768	2.38679e-05	0.00370884
ENSMUSG00000000957	Mmp14	matrix metallopeptidase 14 (membrane-inserted)	protein_coding	17387	P53690	-0.987572	1.26547	2.72488e-05	0.00419043
ENSMUSG00000070461	BX649560.1	novel transcript, sense overlapping Col20a1	sense_overlapping	NA	NA	0.442895	3.80648	2.74808e-05	0.00419043
ENSMUSG00000024376	Epb41l4a	erythrocyte membrane protein band 4.1 like 4a	protein_coding	13824	P52963	0.65097	2.43171	3.05277e-05	0.00461194
ENSMUSG00000069793	Slfn9	schlafen 9	protein_coding	237886	B1ARD6	-1.23563	-0.138206	3.12888e-05	0.00468356
ENSMUSG00000018008	Cyth4	cytohesin 4	protein_coding	72318	Q3U0C0	-0.891732	0.917861	3.50334e-05	0.00519641
ENSMUSG00000027995	Tlr2	toll-like receptor 2	protein_coding	24088	G3X8Y8	-0.387344	5.50324	3.6777e-05	0.00540588
ENSMUSG00000023963	Cyp39a1	cytochrome P450, family 39, subfamily a, polypeptide 1	protein_coding	56050	Q544S6	-0.906937	1.72391	3.76421e-05	0.00548365
ENSMUSG00000058624	Gda	guanine deaminase	protein_coding	14544	Q548F2	-0.85165	1.33378	3.86331e-05	0.00557821
ENSMUSG00000056498	Tmem154	transmembrane protein 154	protein_coding	320782	Q8C4Q9	-0.482037	1.87876	4.12748e-05	0.00590737
ENSMUSG00000048546	Tob2	transducer of ERBB2, 2	protein_coding	57259	Q543X9	0.328245	5.20653	4.22374e-05	0.00598395
ENSMUSG00000037348	Paqr7	progestin and adipoQ receptor family member VII	protein_coding	71904	Q3TT73	-0.595396	2.06094	4.25434e-05	0.00598395
ENSMUSG00000003354	Ccdc65	coiled-coil domain containing 65	protein_coding	105833	Q8VHI7	-0.53718	1.21461	4.584e-05	0.00639253
ENSMUSG00000030406	Gipr	gastric inhibitory polypeptide receptor	protein_coding	381853	Q0P543	0.447998	6.35607	4.78514e-05	0.00660895
ENSMUSG00000006519	Cyba	cytochrome b-245, alpha polypeptide	protein_coding	13057	Q61462	-0.957882	0.640016	4.82021e-05	0.00660895
ENSMUSG00000044156	Hepacam2	HEPACAM family member 2	protein_coding	101202	Q4VAH7	-0.342217	7.63471	5.28096e-05	0.00718034
ENSMUSG00000037029	Zfp146	zinc finger protein 146	protein_coding	26465	Q8BQN6	0.292858	5.7668	5.43776e-05	0.00733244
ENSMUSG00000035042	Ccl5	chemokine (C-C motif) ligand 5	protein_coding	20304	P30882	-1.89136	-0.13418	5.53005e-05	0.00739576
ENSMUSG00000021115	Vrk1	vaccinia related kinase 1	protein_coding	22367	Q3UWH3	0.329553	5.00465	5.84767e-05	0.00775695
ENSMUSG00000039405	Prss23	protease, serine 23	protein_coding	76453	Q9D6X6	-0.486763	3.94118	5.94594e-05	0.00782371
ENSMUSG00000029468	P2rx7	purinergic receptor P2X, ligand-gated ion channel, 7	protein_coding	18439	C8YIX4	-1.00225	0.00957895	6.57418e-05	0.00858115
ENSMUSG00000030701	Plekhb1	pleckstrin homology domain containing, family B (evectins) member 1	protein_coding	27276	Q9QYE9	-0.395769	3.73012	6.65822e-05	0.00862186
ENSMUSG00000115783	Bc1	brain cytoplasmic RNA 1	lincRNA	NA	NA	-0.892651	2.75291	7.03836e-05	0.00904236
ENSMUSG00000001750	Tcirg1	T cell, immune regulator 1, ATPase, H+ transporting, lysosomal V0 protein A3	protein_coding	27060	Q9JHF5	-0.400402	2.90236	7.26707e-05	0.00915286
ENSMUSG00000022969	Il10rb	interleukin 10 receptor, beta	protein_coding	16155	Q8VHM7	-0.330943	4.11142	7.29591e-05	0.00915286
ENSMUSG00000072620	Slfn2	schlafen 2	protein_coding	20556	Q9Z0I6	-1.18403	0.294334	7.30946e-05	0.00915286
ENSMUSG00000038696	Mapkap1	mitogen-activated protein kinase associated protein 1	protein_coding	227743	Q8BKH7	-0.306628	4.24831	7.34876e-05	0.00915286
ENSMUSG00000023909	Paqr4	progestin and adipoQ receptor family member IV	protein_coding	76498	Q9JJE4	-0.481466	2.98413	7.80703e-05	0.00964996
ENSMUSG00000063428	Ddo	D-aspartate oxidase	protein_coding	70503	A0A1L1SS55	-0.483248	4.2035	7.95956e-05	0.00976453
ENSMUSG00000048699	Krt90	keratin 90	protein_coding	239673	E9Q1Z0	-0.542373	1.80116	8.07652e-05	0.00983406
ENSMUSG00000022194	Pabpn1	poly(A) binding protein, nuclear 1	protein_coding	54196	P70345	0.298327	6.16663	8.63642e-05	0.0104379
ENSMUSG00000040459	Arglu1	arginine and glutamate rich 1	protein_coding	234023	Q3UL36	0.360851	6.07192	8.70329e-05	0.0104414
ENSMUSG00000048772	Tmem53	transmembrane protein 53	protein_coding	68777	Q9D0Z3	-0.549905	1.92888	8.99944e-05	0.0106428
ENSMUSG00000071646	Mta2	metastasis-associated gene family, member 2	protein_coding	23942	Q9R190	0.217947	6.4796	9.00162e-05	0.0106428
ENSMUSG00000020901	Pik3r5	phosphoinositide-3-kinase regulatory subunit 5	protein_coding	320207	A1A4T4	-0.801988	1.38754	9.11861e-05	0.0107035
ENSMUSG00000058715	Fcer1g	Fc receptor, IgE, high affinity I, gamma polypeptide	protein_coding	14127	P20491	-0.666767	1.92436	9.46276e-05	0.0110282
ENSMUSG00000026875	Traf1	TNF receptor-associated factor 1	protein_coding	22029	P39428	-1.11522	-0.708296	9.89731e-05	0.0114497
ENSMUSG00000031384	Asb9	ankyrin repeat and SOCS box-containing 9	protein_coding	69299	Q91ZT8	-0.760447	0.330309	9.96485e-05	0.0114497
ENSMUSG00000019797	1700021F05Rik	RIKEN cDNA 1700021F05 gene	protein_coding	67851	D3Z316	-0.339335	3.11999	0.000100957	0.011519
ENSMUSG00000045903	Npas4	neuronal PAS domain protein 4	protein_coding	225872	Q8BGD7	0.722192	7.35591	0.000102675	0.0116337
ENSMUSG00000081219	Bambi-ps1	BMP and activin membrane-bound inhibitor, pseudogene (Xenopus laevis)	processed_pseudogene	NA	NA	0.786413	3.18306	0.000106938	0.0120331
ENSMUSG00000015950	Ncf1	neutrophil cytosolic factor 1	protein_coding	17969	F8WH69	-0.870816	-0.163177	0.000111606	0.0124724
ENSMUSG00000026872	Zeb2	zinc finger E-box binding homeobox 2	protein_coding	24136	Q3URW5	-0.59962	1.83636	0.00011269	0.0124751
ENSMUSG00000006403	Adamts4	a disintegrin-like and metallopeptidase (reprolysin type) with thrombospondin type 1 motif, 4	protein_coding	240913	A0A0B4J1L2	-1.07528	1.12113	0.000113642	0.0124751
ENSMUSG00000020689	Itgb3	integrin beta 3	protein_coding	16416	O54890	-0.532774	2.73097	0.000113924	0.0124751
ENSMUSG00000085007	Gm11549	predicted gene 11549	protein_coding	NA	NA	-0.624174	1.75971	0.000117858	0.0128198
ENSMUSG00000001672	Marveld3	MARVEL (membrane-associating) domain containing 3	protein_coding	73608	G3X9A4	-0.283013	4.79894	0.000120364	0.0130057
ENSMUSG00000041390	Mdfic	MyoD family inhibitor domain containing	protein_coding	16543	Q8BX65	-0.780251	0.789767	0.000147926	0.0158787
ENSMUSG00000026073	Il1r2	interleukin 1 receptor, type II	protein_coding	16178	P27931	-0.726895	1.62326	0.000163947	0.0174834
ENSMUSG00000045932	Ifit2	interferon-induced protein with tetratricopeptide repeats 2	protein_coding	15958	Q64112	-1.43631	0.952252	0.000165468	0.017531
ENSMUSG00000031004	Mki67	antigen identified by monoclonal antibody Ki 67	protein_coding	17345	E9PVX6	-1.43791	0.209075	0.000178156	0.0187535
ENSMUSG00000011171	Vipr2	vasoactive intestinal peptide receptor 2	protein_coding	22355	P41588	-0.645105	3.27687	0.000181461	0.018979
ENSMUSG00000074340	Ovgp1	oviductal glycoprotein 1	protein_coding	12659	Q54AJ4	0.627785	1.05387	0.000187754	0.019512
ENSMUSG00000030220	Arhgdib	Rho, GDP dissociation inhibitor (GDI) beta	protein_coding	11857	Q61599	-0.799078	1.20792	0.000188977	0.0195149
ENSMUSG00000021679	S100z	S100 calcium binding protein, zeta	protein_coding	268686	B9EJL3	-0.544588	1.79159	0.00019242	0.0196317
ENSMUSG00000078920	Ifi47	interferon gamma inducible protein 47	protein_coding	15953	Q61635	-0.947085	-0.244992	0.00019298	0.0196317
ENSMUSG00000026578	Ccdc181	coiled-coil domain containing 181	protein_coding	74895	Q80ZU5	-0.318254	4.18741	0.000193718	0.0196317
ENSMUSG00000052776	Oas1a	2'-5' oligoadenylate synthetase 1A	protein_coding	246730	P11928	-0.821114	1.07757	0.000202459	0.0203909
ENSMUSG00000028357	Kif12	kinesin family member 12	protein_coding	16552	A0A1Y7VK29	0.348307	7.81961	0.000207414	0.0206668
ENSMUSG00000028952	Zbtb48	zinc finger and BTB domain containing 48	protein_coding	100090	Q1H9T6	0.313219	3.94984	0.000207732	0.0206668
ENSMUSG00000025498	Irf7	interferon regulatory factor 7	protein_coding	54123	Q3TW14	-0.985403	2.85407	0.0002115	0.0209141
ENSMUSG00000031329	Tsx	testis specific X-linked gene	protein_coding	22127	P70675	0.58719	0.88566	0.000215836	0.0212144
ENSMUSG00000071398	2410004P03Rik	RIKEN cDNA 2410004P03 gene	protein_coding	73667	D3Z430	-0.700651	1.4596	0.000222638	0.0217519
ENSMUSG00000043621	Ubxn10	UBX domain protein 10	protein_coding	212190	Q8BG34	-0.352138	5.64878	0.000232014	0.0225275
ENSMUSG00000046157	Tmem229b	transmembrane protein 229B	protein_coding	268567	Q8BFQ2	0.484691	6.77939	0.000234325	0.0225275
ENSMUSG00000042625	Safb2	scaffold attachment factor B2	protein_coding	224902	Q80YR5	0.245673	6.94252	0.000234719	0.0225275
ENSMUSG00000105504	Gbp5	guanylate binding protein 5	protein_coding	229898	Q8BMN7	-1.28563	0.583494	0.000239875	0.0228877
ENSMUSG00000046593	Tmem215	transmembrane protein 215	protein_coding	320500	A7E1Z1	0.358657	6.95744	0.000243457	0.0230945
ENSMUSG00000024479	Mal2	mal, T cell differentiation protein 2	protein_coding	105853	Q2KHK7	-0.376713	4.25649	0.000248629	0.023351
ENSMUSG00000074896	Ifit3	interferon-induced protein with tetratricopeptide repeats 3	protein_coding	15959	Q5FW82	-1.7412	2.84176	0.000249447	0.023351
ENSMUSG00000019878	Hsf2	heat shock factor 2	protein_coding	15500	P38533	0.250705	4.85035	0.000250455	0.023351
ENSMUSG00000027219	Slc28a2	solute carrier family 28 (sodium-coupled nucleoside transporter), member 2	protein_coding	269346	O88627	0.811032	2.4639	0.000254913	0.0236316
ENSMUSG00000029428	Stx2	syntaxin 2	protein_coding	13852	Q3TJ55	-0.295033	4.01662	0.000266163	0.0244914
ENSMUSG00000034120	Srsf2	serine/arginine-rich splicing factor 2	protein_coding	20382	Q62093	0.263746	7.15914	0.00026719	0.0244914
ENSMUSG00000029439	Sfswap	splicing factor SWAP	protein_coding	231769	Q3USH5	0.264946	5.98097	0.000276946	0.0252439
ENSMUSG00000016921	Srsf6	serine/arginine-rich splicing factor 6	protein_coding	67996	Q3TWW8	0.245543	7.4392	0.000278778	0.0252697
ENSMUSG00000058070	Eml1	echinoderm microtubule associated protein like 1	protein_coding	68519	Q05BC3	-0.24764	6.46033	0.000283118	0.0255213
ENSMUSG00000031628	Casp3	caspase 3	protein_coding	12367	P70677	-0.419529	4.91003	0.000301662	0.0270435
ENSMUSG00000031382	Asb11	ankyrin repeat and SOCS box-containing 11	protein_coding	68854	Q9CQ31	-0.653826	3.64803	0.000305808	0.0272654
ENSMUSG00000071713	Csf2rb	colony stimulating factor 2 receptor, beta, low-affinity (granulocyte-macrophage)	protein_coding	12983	P26955	-1.25968	0.366	0.000309832	0.0274558
ENSMUSG00000017652	Cd40	CD40 antigen	protein_coding	21939	P27512	-0.921397	0.781191	0.00031215	0.0274558
ENSMUSG00000061119	Prcp	prolylcarboxypeptidase (angiotensinase C)	protein_coding	72461	Q7TMR0	-0.470175	0.960818	0.000312992	0.0274558
ENSMUSG00000101693	Gm19461	predicted gene, 19461	antisense	NA	NA	-0.496663	2.18196	0.000318812	0.0278168
ENSMUSG00000029819	Npy	neuropeptide Y	protein_coding	109648	P57774	1.6703	1.55352	0.000321253	0.0278806
ENSMUSG00000059974	Ntm	neurotrimin	protein_coding	235106	Q8BG33	0.583793	1.85296	0.000326718	0.0280875
ENSMUSG00000035069	Oma1	OMA1 zinc metallopeptidase	protein_coding	67013	Q9D8H7	-0.344095	3.14905	0.00032708	0.0280875
ENSMUSG00000005672	Kit	KIT proto-oncogene receptor tyrosine kinase	protein_coding	16590	P05532	-0.463439	2.25266	0.000335204	0.0286345
ENSMUSG00000067786	Nnat	neuronatin	protein_coding	18111	G3X9K1	0.807847	4.13963	0.000342457	0.0290193
ENSMUSG00000045411	2410002F23Rik	RIKEN cDNA 2410002F23 gene	protein_coding	668661	Q3TE80	0.243803	5.66189	0.000343266	0.0290193
ENSMUSG00000030921	Trim30a	tripartite motif-containing 30A	protein_coding	20128	P15533	-1.06693	-0.0476096	0.000349334	0.02938
ENSMUSG00000075600	Zc3h3	zinc finger CCCH type containing 3	protein_coding	223642	Q3UUL4	0.443677	4.24557	0.000352358	0.0294355
ENSMUSG00000034677	Gpr142	G protein-coupled receptor 142	protein_coding	217302	Q1XA02	-0.416671	2.87624	0.000353601	0.0294355
ENSMUSG00000032091	Tmprss4	transmembrane protease, serine 4	protein_coding	214523	Q8VCA5	-0.414939	4.18159	0.000364293	0.0300813
ENSMUSG00000093645	Gm23187	predicted gene, 23187	snoRNA	NA	NA	0.516937	0.205461	0.000365046	0.0300813
ENSMUSG00000034652	Cd300a	CD300A molecule	protein_coding	217303	Q6SJQ0	-0.940684	-0.184176	0.000369665	0.0303088
ENSMUSG00000020546	Stxbp4	syntaxin binding protein 4	protein_coding	20913	Q9WV89	-0.391853	3.17453	0.000374642	0.0305633
ENSMUSG00000019942	Cdk1	cyclin-dependent kinase 1	protein_coding	12534	P11440	-1.01542	-0.890812	0.000379246	0.030785
ENSMUSG00000072623	Zfp9	zinc finger protein 9	protein_coding	22750	Q8BIS1	0.30045	6.22159	0.000381776	0.0308369
ENSMUSG00000028494	Plin2	perilipin 2	protein_coding	11520	P43883	-0.340611	3.87506	0.000384885	0.0309349
ENSMUSG00000030844	Rgs10	regulator of G-protein signalling 10	protein_coding	67865	Q32MD7	-0.750583	0.0921602	0.000388704	0.0310887
ENSMUSG00000036826	Igflr1	IGF-like family receptor 1	protein_coding	101883	Q3U4N7	0.368863	3.00967	0.000398998	0.0315853
ENSMUSG00000054057	A930004D18Rik	RIKEN cDNA A930004D18 gene	protein_coding	NA	NA	-0.552703	0.366765	0.000399494	0.0315853
ENSMUSG00000020100	Slc29a3	solute carrier family 29 (nucleoside transporters), member 3	protein_coding	71279	Q99P65	-0.474862	3.15279	0.000401184	0.0315853
ENSMUSG00000030930	Chst15	carbohydrate sulfotransferase 15	protein_coding	77590	Q91XQ5	-0.453562	2.40476	0.000402656	0.0315853
ENSMUSG00000039911	Spsb1	splA/ryanodine receptor domain and SOCS box containing 1	protein_coding	74646	Q9D5L7	-0.437692	3.57148	0.00040742	0.031806
ENSMUSG00000047507	Baiap3	BAI1-associated protein 3	protein_coding	545192	S4R1E7	0.424862	6.98533	0.000411233	0.0319508
ENSMUSG00000030134	Rasgef1a	RasGEF domain family, member 1A	protein_coding	70727	A6H650	-0.442651	2.39867	0.000414868	0.0320805
ENSMUSG00000028186	Uox	urate oxidase	protein_coding	22262	P25688	-0.441663	2.10589	0.000427862	0.0329085
ENSMUSG00000029338	Antxr2	anthrax toxin receptor 2	protein_coding	71914	Q3TCL6	-0.68699	1.20575	0.000430283	0.0329085
ENSMUSG00000022146	Osmr	oncostatin M receptor	protein_coding	18414	A0A0R4J268	-0.545542	1.87123	0.000431627	0.0329085
ENSMUSG00000085334	Gm12940	predicted gene 12940	processed_transcript	NA	NA	0.348512	3.66906	0.000441816	0.0334649
ENSMUSG00000071176	Arhgef10	Rho guanine nucleotide exchange factor (GEF) 10	protein_coding	234094	Q3UGZ6	-0.470863	3.36264	0.000443485	0.0334649
ENSMUSG00000019055	Plod1	procollagen-lysine, 2-oxoglutarate 5-dioxygenase 1	protein_coding	18822	Q9R0E2	-0.290974	4.36278	0.000446377	0.0334649
ENSMUSG00000023942	Slc29a1	solute carrier family 29 (nucleoside transporters), member 1	protein_coding	63959	Q3TCZ2	-0.217608	6.46643	0.000447129	0.0334649
ENSMUSG00000029328	Hnrnpdl	heterogeneous nuclear ribonucleoprotein D-like	protein_coding	50926	D3YTQ3	0.208177	7.55841	0.000465617	0.0346895
ENSMUSG00000028820	Sfpq	splicing factor proline/glutamine rich (polypyrimidine tract binding protein associated)	protein_coding	71514	Q8VIJ6	0.367008	6.62509	0.000470221	0.0348733
ENSMUSG00000058594	Fbh1	F-box DNA helicase 1	protein_coding	50755	Q3UGP2	-0.199176	5.41141	0.000479002	0.0353638
ENSMUSG00000033439	Trmt13	tRNA methyltransferase 13	protein_coding	229780	Q8BYH3	0.371653	2.75237	0.000488636	0.0359126
ENSMUSG00000032212	Sltm	SAFB-like, transcription modulator	protein_coding	66660	B9EI57	0.283953	6.39706	0.000503502	0.0368392
ENSMUSG00000028134	Ptbp2	polypyrimidine tract binding protein 2	protein_coding	56195	Q91Z31	0.304879	4.66472	0.000517652	0.0377054
ENSMUSG00000093574	Gm20671	predicted gene 20671	protein_coding	NA	NA	-0.226521	5.25411	0.000522011	0.0378384
ENSMUSG00000004952	Rasa4	RAS p21 protein activator 4	protein_coding	54153	Q6PFQ7	-0.556662	0.424119	0.000524117	0.0378384
ENSMUSG00000024293	Esco1	establishment of sister chromatid cohesion N-acetyltransferase 1	protein_coding	77805	Q69Z69	0.264975	5.1924	0.000529577	0.0380642
ENSMUSG00000023452	Pisd	phosphatidylserine decarboxylase	protein_coding	320951	E9PX91	-0.228283	5.90853	0.000533881	0.0382053
ENSMUSG00000021185	Dglucy	D-glutamate cyclase	protein_coding	217830	Q8BH86	-0.525276	1.77596	0.000538185	0.0383451
ENSMUSG00000007836	Hnrnpa0	heterogeneous nuclear ribonucleoprotein A0	protein_coding	77134	Q9CX86	0.254924	6.41874	0.000541984	0.0384479
ENSMUSG00000043923	Ccdc84	coiled-coil domain containing 84	protein_coding	382073	Q4VA36	0.363252	3.97708	0.000544752	0.0384769
ENSMUSG00000034867	Ankrd27	ankyrin repeat domain 27 (VPS9 domain)	protein_coding	245886	Q3UMR0	-0.277785	4.76202	0.000549955	0.038677
ENSMUSG00000044139	Prss53	protease, serine 53	protein_coding	330657	B2RX64	0.407979	9.55313	0.000556182	0.0387862
ENSMUSG00000023827	Agpat4	1-acylglycerol-3-phosphate O-acyltransferase 4 (lysophosphatidic acid acyltransferase, delta)	protein_coding	68262	Q8K4X7	-0.423044	4.50208	0.000558456	0.0387862
ENSMUSG00000037295	Ldlrap1	low density lipoprotein receptor adaptor protein 1	protein_coding	100017	Q8C142	-0.271724	4.38562	0.00055864	0.0387862
ENSMUSG00000031271	Serpina7	serine (or cysteine) peptidase inhibitor, clade A (alpha-1 antiproteinase, antitrypsin), member 7	protein_coding	331535	Q3UEL9	-0.966134	4.36787	0.000572701	0.039594
ENSMUSG00000071054	Safb	scaffold attachment factor B	protein_coding	224903	D3YXK2	0.202184	7.1356	0.000590815	0.040674
ENSMUSG00000035849	Krt222	keratin 222	protein_coding	268481	Q8CCX5	-0.373437	2.7268	0.00059737	0.0409525
ENSMUSG00000024045	Akap8	A kinase (PRKA) anchor protein 8	protein_coding	56399	Q059U9	0.279036	6.24616	0.00060291	0.0410834
ENSMUSG00000026974	Zmynd19	zinc finger, MYND domain containing 19	protein_coding	67187	Q9CQG3	0.259267	4.6746	0.000604316	0.0410834
ENSMUSG00000047735	Samd9l	sterile alpha motif domain containing 9-like	protein_coding	209086	E9PX59	-0.575341	4.84346	0.000616546	0.0416249
ENSMUSG00000021556	Golm1	golgi membrane protein 1	protein_coding	105348	Q3TIZ8	-0.394894	5.31464	0.000617383	0.0416249
ENSMUSG00000020400	Tnip1	TNFAIP3 interacting protein 1	protein_coding	57783	E9QM75	-0.37136	4.54186	0.000627689	0.0421456
ENSMUSG00000036402	Gng12	guanine nucleotide binding protein (G protein), gamma 12	protein_coding	14701	Q9DAS9	0.258193	8.5084	0.000645957	0.0431944
ENSMUSG00000039910	Cited2	Cbp/p300-interacting transactivator, with Glu/Asp-rich carboxy-terminal domain, 2	protein_coding	17684	O35740	0.745822	6.25573	0.000649833	0.0432579
ENSMUSG00000030804	Gm21974	predicted gene 21974	protein_coding	NA	NA	0.39152	9.46569	0.000653549	0.0432579
ENSMUSG00000007603	Dus3l	dihydrouridine synthase 3-like (S. cerevisiae)	protein_coding	224907	A0A0R4IZY9	0.212842	5.20893	0.00065486	0.0432579
ENSMUSG00000066245	Gm10156	predicted gene 10156	processed_pseudogene	NA	NA	0.280235	4.5974	0.000661598	0.0434404
ENSMUSG00000061039	Olfr920	olfactory receptor 920	protein_coding	258783	E9Q413	0.547708	0.938807	0.000662948	0.0434404
ENSMUSG00000090150	Acad11	acyl-Coenzyme A dehydrogenase family, member 11	protein_coding	102632	A0A0R4J0I6	-0.280928	4.57682	0.000669388	0.0435318
ENSMUSG00000100094	1810008I18Rik	RIKEN cDNA 1810008I18 gene	lincRNA	NA	NA	-0.536969	2.71766	0.000669679	0.0435318
ENSMUSG00000059005	Hnrnpa3	heterogeneous nuclear ribonucleoprotein A3	protein_coding	229279	Q0VG47	0.236008	7.1048	0.000678485	0.0439292
ENSMUSG00000072964	Bhlhb9	basic helix-loop-helix domain containing, class B9	protein_coding	70237	Q6PB60	-0.206991	5.68051	0.000685831	0.0442293
ENSMUSG00000016181	Diexf	digestive organ expansion factor homolog (zebrafish)	protein_coding	215193	A0A0R4J114	0.299314	3.8117	0.00069565	0.044686
ENSMUSG00000028693	Nasp	nuclear autoantigenic sperm protein (histone-binding)	protein_coding	50927	B1AU76	0.241051	4.08037	0.000709722	0.0454111
ENSMUSG00000029759	Pon3	paraoxonase 3	protein_coding	269823	Q62087	-0.270996	3.73594	0.000713059	0.0454464
ENSMUSG00000042632	Pla2g6	phospholipase A2, group VI	protein_coding	53357	P97819	-0.368974	4.83651	0.000719823	0.045699
ENSMUSG00000097310	A930038B10Rik	RIKEN cDNA A930038B10 gene	lincRNA	NA	NA	-0.659296	0.158775	0.000728895	0.046056
ENSMUSG00000032577	Mapkapk3	mitogen-activated protein kinase-activated protein kinase 3	protein_coding	102626	Q09HN3	-0.265517	4.9794	0.000731719	0.046056
ENSMUSG00000017446	C1qtnf1	C1q and tumor necrosis factor related protein 1	protein_coding	56745	Q9QXP7	-0.543464	2.36898	0.000733915	0.046056
ENSMUSG00000042354	Gnl3	guanine nucleotide binding protein-like 3 (nucleolar)	protein_coding	30877	Q8CI11	0.257233	6.1361	0.000742361	0.0463157
ENSMUSG00000015222	Map2	microtubule-associated protein 2	protein_coding	17756	Q3TLQ0	0.346946	8.14901	0.00074373	0.0463157
ENSMUSG00000041264	Uspl1	ubiquitin specific peptidase like 1	protein_coding	231915	Q3ULM6	0.195556	5.77698	0.000765248	0.04737
ENSMUSG00000004383	Large1	LARGE xylosyl- and glucuronyltransferase 1	protein_coding	16795	Q059X9	-0.757377	3.20475	0.000767124	0.04737
ENSMUSG00000035540	Gc	vitamin D binding protein	protein_coding	14473	P21614	-0.458755	6.95605	0.000775184	0.04737
ENSMUSG00000010097	Nxf1	nuclear RNA export factor 1	protein_coding	53319	V9GXF3	0.217245	6.36177	0.00077642	0.04737
ENSMUSG00000015377	Dennd6b	DENN/MADD domain containing 6B	protein_coding	69440	Q9D9V7	0.322296	4.51866	0.000777675	0.04737
ENSMUSG00000027176	Cstf3	cleavage stimulation factor, 3' pre-RNA, subunit 3	protein_coding	228410	Q99LI7	0.284285	4.83565	0.000778081	0.04737
ENSMUSG00000073062	Zxdb	zinc finger, X-linked, duplicated B	protein_coding	668166	A2CE44	0.293796	5.24822	0.000787935	0.0477916
ENSMUSG00000048027	Rgmb	repulsive guidance molecule family member B	protein_coding	68799	Q7TQ33	0.268427	5.43205	0.000795705	0.0480842
ENSMUSG00000020083	Fam241b	family with sequence similarity 241, member B	protein_coding	69894	Q9D882	-0.322992	3.89002	0.000802414	0.0483107
ENSMUSG00000039154	Shd	src homology 2 domain-containing transforming protein D	protein_coding	20420	O88834	0.607893	0.344843	0.000811865	0.048441
ENSMUSG00000090077	Lime1	Lck interacting transmembrane adaptor 1	protein_coding	72699	Q9EQR5	0.283308	4.6991	0.000818314	0.048441
ENSMUSG00000024816	Frmd8	FERM domain containing 8	protein_coding	67457	Q3UFK8	-0.353946	3.2742	0.000822655	0.048441
ENSMUSG00000063049	Ing2	inhibitor of growth family, member 2	protein_coding	69260	Q9ESK4	0.304907	5.41739	0.000823606	0.048441
ENSMUSG00000021431	Snrnp48	small nuclear ribonucleoprotein 48 (U11/U12)	protein_coding	67797	Q9D361	0.309802	4.53793	0.000828422	0.048441
ENSMUSG00000030301	Ccdc91	coiled-coil domain containing 91	protein_coding	67015	Q9D8L5	-0.270002	5.44472	0.000828793	0.048441
ENSMUSG00000034308	Sdr42e1	short chain dehydrogenase/reductase family 42E, member 1	protein_coding	74032	Q9D665	-0.377551	1.64543	0.000829527	0.048441
ENSMUSG00000035208	Slfn8	schlafen 8	protein_coding	276950	E9Q0R4	-0.897514	-0.340152	0.000829728	0.048441
ENSMUSG00000008734	Gprc5b	G protein-coupled receptor, family C, group 5, member B	protein_coding	64297	D2DFA9	-0.335753	3.52357	0.0008313	0.048441
ENSMUSG00000078651	Aoc2	amine oxidase, copper containing 2 (retina-specific)	protein_coding	237940	Q812C9	0.343798	3.5325	0.000845101	0.04907
ENSMUSG00000045174	Amer3	APC membrane recruitment 3	protein_coding	211383	Q6NS69	-0.503754	2.46821	0.000853094	0.0493585
ENSMUSG00000030107	Usp18	ubiquitin specific peptidase 18	protein_coding	24110	Q3UAR6	-0.569337	4.43702	0.000868996	0.0499862
ENSMUSG00000097184	4632428C04Rik	RIKEN cDNA 4632428C04 gene	lincRNA	NA	NA	-0.42577	2.20734	0.000870071	0.0499862
ENSMUSG00000032119	Hinfp	histone H4 transcription factor	protein_coding	102423	Q8K1K9	0.308573	4.9354	0.000885845	0.0507139
ENSMUSG00000031167	Rbm3	RNA binding motif (RNP1, RRM) protein 3	protein_coding	19652	Q545K5	0.286952	5.41481	0.000895737	0.0511009
ENSMUSG00000022472	Desi1	desumoylating isopeptidase 1	protein_coding	28075	Q9CQT7	0.215635	6.92657	0.000904054	0.051223
ENSMUSG00000048126	Col6a3	collagen, type VI, alpha 3	protein_coding	12835	Q9Z0I9	0.66806	2.21823	0.000904157	0.051223
ENSMUSG00000029267	Mtf2	metal response element binding transcription factor 2	protein_coding	17765	Q02395	0.331512	3.67715	0.000908048	0.0512417
ENSMUSG00000027690	Slc2a2	solute carrier family 2 (facilitated glucose transporter), member 2	protein_coding	20526	P14246	0.551028	8.49472	0.000910768	0.0512417
ENSMUSG00000092300	Cdk3-ps	cyclin-dependent kinase 3, pseudogene	polymorphic_pseudogene	NA	NA	0.502336	-0.0280254	0.000933418	0.0518739
ENSMUSG00000057396	Zfp759	zinc finger protein 759	protein_coding	268670	Q7M6X3	-0.37427	1.51462	0.000938084	0.0518739
ENSMUSG00000004661	Arid3b	AT rich interactive domain 3B (BRIGHT-like)	protein_coding	56380	Q9Z1N7	0.369175	3.52827	0.0009391	0.0518739
ENSMUSG00000031304	Il2rg	interleukin 2 receptor, gamma chain	protein_coding	16186	Q3UPA9	-0.476116	1.79623	0.000941476	0.0518739
ENSMUSG00000037843	Vstm2l	V-set and transmembrane domain containing 2-like	protein_coding	277432	A2ACD2	0.324373	6.06947	0.00094259	0.0518739
ENSMUSG00000097534	Gm16675	predicted gene, 16675	bidirectional_promoter_lncRNA	NA	NA	0.42019	1.82599	0.000946358	0.0518739
ENSMUSG00000024691	Fam111a	family with sequence similarity 111, member A	protein_coding	107373	D3YYD2	-0.688706	-0.394177	0.00094719	0.0518739
ENSMUSG00000028356	Ambp	alpha 1 microglobulin/bikunin precursor	protein_coding	11699	Q07456	0.226915	4.32736	0.00094847	0.0518739
ENSMUSG00000020986	Sec23a	SEC23 homolog A, COPII coat complex component	protein_coding	20334	Q01405	0.292771	5.43409	0.000950619	0.0518739
ENSMUSG00000079165	Sap25	sin3 associated polypeptide	protein_coding	751865	E9Q529	0.307318	2.95364	0.00095475	0.0519257
ENSMUSG00000031790	Mmp15	matrix metallopeptidase 15	protein_coding	17388	O54732	-0.445458	2.48997	0.000959798	0.0520268
ENSMUSG00000086158	Ccpg1os	cell cycle progression 1, opposite strand	protein_coding	546143	V9GXK1	-0.410216	2.70211	0.000968472	0.052234
ENSMUSG00000062488	Ifit3b	interferon-induced protein with tetratricopeptide repeats 3B	protein_coding	667370	E9PV48	-1.48408	2.54453	0.000970024	0.052234
ENSMUSG00000021696	Elovl7	ELOVL family member 7, elongation of long chain fatty acids (yeast)	protein_coding	74559	Q9D2Y9	-0.285961	4.60087	0.00100871	0.0541387
ENSMUSG00000034663	Bmp2k	BMP2 inducible kinase	protein_coding	140780	Q91Z96	-0.301814	3.644	0.00101479	0.0542861
ENSMUSG00000047250	Ptgs1	prostaglandin-endoperoxide synthase 1	protein_coding	19224	P22437	0.635242	0.952619	0.00103146	0.0549976
ENSMUSG00000047180	Neurl3	neuralized E3 ubiquitin protein ligase 3	protein_coding	214854	Q8CJC5	-0.548882	4.24462	0.00105812	0.0560231
ENSMUSG00000018909	Arrb1	arrestin, beta 1	protein_coding	109689	Q8BWG8	-0.466994	3.65375	0.00105834	0.0560231
ENSMUSG00000085584	Rtl9	retrotransposon Gag like 9	protein_coding	209540	Q32KG4	0.584642	-0.10797	0.00106135	0.0560231
ENSMUSG00000059883	Irak4	interleukin-1 receptor-associated kinase 4	protein_coding	266632	Q8R4K2	-0.461282	0.875206	0.00106443	0.0560231
ENSMUSG00000035840	Lysmd3	LysM, putative peptidoglycan-binding, domain containing 3	protein_coding	80289	Q99LE3	0.344845	4.89163	0.00107405	0.0563477
ENSMUSG00000021708	Rasgrf2	RAS protein-specific guanine nucleotide-releasing factor 2	protein_coding	19418	P70392	-0.309049	5.76505	0.00107768	0.0563571
ENSMUSG00000027750	Postn	periostin, osteoblast specific factor	protein_coding	50706	Q62009	0.723941	0.838743	0.00110118	0.0574022
ENSMUSG00000020994	Pnn	pinin	protein_coding	18949	O35691	0.255271	6.63577	0.00112471	0.0582753
ENSMUSG00000027765	P2ry1	purinergic receptor P2Y, G-protein coupled 1	protein_coding	18441	P49650	0.454036	5.20209	0.00112507	0.0582753
ENSMUSG00000048997	Atxn7l2	ataxin 7-like 2	protein_coding	72522	Q8C8K6	0.313275	3.49624	0.00113187	0.0584207
ENSMUSG00000048458	Inka2	inka box actin regulator 2	protein_coding	109050	Q80VY2	-0.520606	2.3771	0.00113551	0.0584207
ENSMUSG00000024188	Luc7l	Luc7-like	protein_coding	66978	A0A0R4J047	0.272498	6.46057	0.00114033	0.0584207
ENSMUSG00000022144	Gdnf	glial cell line derived neurotrophic factor	protein_coding	14573	P48540	0.600301	-0.221349	0.0011422	0.0584207
ENSMUSG00000052763	Zfp212	Zinc finger protein 212	protein_coding	232784	Q6P238	0.200398	4.31808	0.00115549	0.0588877
ENSMUSG00000036067	Slc2a6	solute carrier family 2 (facilitated glucose transporter), member 6	protein_coding	227659	A2AR26	-0.521911	3.47125	0.00115855	0.0588877
ENSMUSG00000060802	B2m	beta-2 microglobulin	protein_coding	12010	P01887	-0.516334	6.29765	0.00117094	0.0593322
ENSMUSG00000055452	Gm7353	predicted pseudogene 7353	processed_pseudogene	NA	NA	0.349655	5.19396	0.00118875	0.0600484
ENSMUSG00000074264	Amy1	amylase 1, salivary	protein_coding	11722	P00687	0.642605	1.72806	0.00120961	0.0609134
ENSMUSG00000029561	Oasl2	2'-5' oligoadenylate synthetase-like 2	protein_coding	23962	Q9Z2F2	-0.687422	4.54909	0.00121365	0.0609288
ENSMUSG00000028795	Ccdc28b	coiled coil domain containing 28B	protein_coding	66264	Q8CEG5	0.255966	3.94869	0.00123173	0.0616469
ENSMUSG00000041957	Pkp2	plakophilin 2	protein_coding	67451	Q9CQ73	-0.276049	4.47222	0.00125159	0.0624496
ENSMUSG00000044748	Defb1	defensin beta 1	protein_coding	13214	P56386	-0.408784	7.05606	0.00126406	0.0627499
ENSMUSG00000020930	Ccdc103	coiled-coil domain containing 103	protein_coding	73293	Q9D9P2	-0.465793	1.04245	0.00126603	0.0627499
ENSMUSG00000030748	Il4ra	interleukin 4 receptor, alpha	protein_coding	16190	P16382	-0.346762	3.6846	0.0012709	0.0627499
ENSMUSG00000026622	Nek2	NIMA (never in mitosis gene a)-related expressed kinase 2	protein_coding	18005	O35942	-0.968898	-0.76104	0.0012736	0.0627499
ENSMUSG00000052613	Pcdh15	protocadherin 15	protein_coding	11994	Q99PJ1	0.692784	4.33971	0.00127684	0.0627499
ENSMUSG00000037808	Fam76b	family with sequence similarity 76, member B	protein_coding	72826	Q80XP8	0.447333	4.44417	0.00128545	0.0629831
ENSMUSG00000032633	Flcn	folliculin	protein_coding	216805	Q8QZS3	0.21975	6.81471	0.001303	0.0635833
ENSMUSG00000051790	Nlgn2	neuroligin 2	protein_coding	216856	Q69ZK9	0.259468	6.25102	0.00130744	0.0635833
ENSMUSG00000039239	Tgfb2	transforming growth factor, beta 2	protein_coding	21808	A0A0A6YXU9	0.529899	0.44566	0.00131132	0.0635833
ENSMUSG00000049892	Rasd1	RAS, dexamethasone-induced 1	protein_coding	19416	O35626	0.465509	4.78894	0.00131528	0.0635833
ENSMUSG00000108354	4931431B13Rik	RIKEN cDNA 4931431B13 gene	processed_transcript	70973	NA	1.16044	2.85745	0.00131718	0.0635833
ENSMUSG00000078252	Krtap17-1	keratin associated protein 17-1	protein_coding	77914	A2A5X6	-0.612365	1.47835	0.0013482	0.0646683
ENSMUSG00000027074	Slc43a3	solute carrier family 43, member 3	protein_coding	58207	A2AVZ9	-0.391342	3.34346	0.0013501	0.0646683
ENSMUSG00000047606	Ankrd34c	ankyrin repeat domain 34C	protein_coding	330998	B2RPW9	0.595888	0.0724634	0.00135155	0.0646683
ENSMUSG00000022125	Cln5	ceroid-lipofuscinosis, neuronal 5	protein_coding	211286	B2RUP8	-0.217754	4.74327	0.00139065	0.0663448
ENSMUSG00000032754	Slc8b1	solute carrier family 8 (sodium/lithium/calcium exchanger), member B1	protein_coding	170756	Q925Q3	-0.40386	2.13315	0.00139586	0.0663992
ENSMUSG00000025036	Sfxn2	sideroflexin 2	protein_coding	94279	Q3UC14	0.219621	6.52028	0.00140325	0.0665566
ENSMUSG00000084559	Mir1906-2	microRNA 1906-2	miRNA	NA	NA	0.507368	2.93444	0.00141573	0.0669536
ENSMUSG00000021891	Mettl6	methyltransferase like 6	protein_coding	67011	Q8BVH9	0.209496	4.20609	0.00143393	0.0676185
ENSMUSG00000023044	Csad	cysteine sulfinic acid decarboxylase	protein_coding	246277	Q9DBE0	-0.331257	4.11528	0.00146103	0.0685644
ENSMUSG00000034855	Cxcl10	chemokine (C-X-C motif) ligand 10	protein_coding	15945	P17515	-1.86437	2.50255	0.00146889	0.0685644
ENSMUSG00000003865	Gys1	glycogen synthase 1, muscle	protein_coding	14936	Q9Z1E4	-0.312152	3.73863	0.00147234	0.0685644
ENSMUSG00000052605	Isoc2b	isochorismatase domain containing 2b	protein_coding	67441	Q9DCC7	-0.387641	2.71546	0.00147322	0.0685644
ENSMUSG00000009378	Slc16a12	solute carrier family 16 (monocarboxylic acid transporters), member 12	protein_coding	240638	Q8BGC3	0.389883	6.77636	0.001475	0.0685644
ENSMUSG00000028060	Khdc4	KH domain containing 4, pre-mRNA splicing factor	protein_coding	74200	Q3TCX3	0.218171	6.20052	0.0014856	0.0688611
ENSMUSG00000032554	Trf	transferrin	protein_coding	22041	Q921I1	-0.983261	1.20185	0.00151276	0.069921
ENSMUSG00000002109	Ddb2	damage specific DNA binding protein 2	protein_coding	107986	Q99J79	0.315766	2.89954	0.00152611	0.0703391
ENSMUSG00000026443	Lrrn2	leucine rich repeat protein 2, neuronal	protein_coding	16980	Q6PHP6	-0.4997	2.91293	0.00153842	0.0707067
ENSMUSG00000005125	Ndrg1	N-myc downstream regulated gene 1	protein_coding	17988	Q545R3	-0.239161	7.68473	0.00155544	0.0712881
ENSMUSG00000031803	B3gnt3	UDP-GlcNAc:betaGal beta-1,3-N-acetylglucosaminyltransferase 3	protein_coding	72297	Q5JCS9	-0.254532	5.35439	0.00156454	0.0715041
ENSMUSG00000021209	Ppp4r4	protein phosphatase 4, regulatory subunit 4	protein_coding	74521	Q8C0Y0	0.341262	4.49251	0.00158047	0.0717716
ENSMUSG00000029007	Agtrap	angiotensin II, type I receptor-associated protein	protein_coding	11610	Q9WVK0	-0.202133	5.2125	0.00158202	0.0717716
ENSMUSG00000057137	Tmem140	transmembrane protein 140	protein_coding	68487	Q8BGY5	-0.468919	3.80655	0.00158575	0.0717716
ENSMUSG00000108655	Gm44949	predicted gene 44949	antisense	NA	NA	0.547229	2.55337	0.00158798	0.0717716
ENSMUSG00000031939	Taf1d	TATA-box binding protein associated factor, RNA polymerase I, D	protein_coding	75316	Q9D4V4	0.293734	3.80338	0.00159849	0.0720467
ENSMUSG00000022338	Eny2	ENY2 transcription and export complex 2 subunit	protein_coding	223527	Q9JIX0	0.207383	5.52603	0.00161148	0.0724322
ENSMUSG00000086859	Snhg20	small nucleolar RNA host gene 20	lincRNA	76972	NA	0.267001	3.61781	0.00163229	0.0731661
ENSMUSG00000010048	Ifrd2	interferon-related developmental regulator 2	protein_coding	15983	Q9D8U0	0.284109	3.14088	0.00164955	0.0737372
ENSMUSG00000028973	Abcb8	ATP-binding cassette, sub-family B (MDR/TAP), member 8	protein_coding	74610	Q9CXJ4	-0.203213	4.52937	0.0016864	0.0751782
ENSMUSG00000016346	Kcnq2	potassium voltage-gated channel, subfamily Q, member 2	protein_coding	16536	B7ZBV4	0.624183	3.86423	0.00170675	0.0758783
ENSMUSG00000000552	Zfp385a	zinc finger protein 385A	protein_coding	29813	Q8VD12	-0.398625	0.722401	0.00171316	0.0759564
ENSMUSG00000064338	mt-Tv	mitochondrially encoded tRNA valine	Mt_tRNA	NA	NA	1.09702	0.0930593	0.00174284	0.0770626
ENSMUSG00000033016	Nfatc1	nuclear factor of activated T cells, cytoplasmic, calcineurin dependent 1	protein_coding	18018	B5B2N5	-0.324243	3.97017	0.00176583	0.0778683
ENSMUSG00000057363	Uxs1	UDP-glucuronate decarboxylase 1	protein_coding	67883	Q91XL3	0.269438	3.86612	0.00177763	0.0781776
ENSMUSG00000030161	Gabarapl1	gamma-aminobutyric acid (GABA) A receptor-associated protein-like 1	protein_coding	57436	Q8R3R8	-0.282148	7.78296	0.00179884	0.0788975
ENSMUSG00000029389	Ddx55	DEAD (Asp-Glu-Ala-Asp) box polypeptide 55	protein_coding	67848	E9Q9T6	0.186334	4.99111	0.00181535	0.0794081
ENSMUSG00000023341	Mx2	MX dynamin-like GTPase 2	polymorphic_pseudogene	17858	Q9WVP9	-0.782627	1.43238	0.0018299	0.07972
ENSMUSG00000035095	Fam167a	family with sequence similarity 167, member A	protein_coding	219148	Q6P1G6	-0.553354	4.74143	0.00183585	0.07972
ENSMUSG00000020553	Pctp	phosphatidylcholine transfer protein	protein_coding	18559	Q5SV41	-0.373986	2.69656	0.00183714	0.07972
ENSMUSG00000029575	Mmab	methylmalonic aciduria (cobalamin deficiency) cblB type homolog (human)	protein_coding	77697	D3Z1G7	-0.233032	3.56004	0.00186521	0.0805278
ENSMUSG00000097042	Gm17491	predicted gene, 17491	sense_intronic	NA	NA	0.444992	2.06801	0.00186562	0.0805278
ENSMUSG00000000732	Icosl	icos ligand	protein_coding	50723	Q544C7	-0.478868	1.3684	0.00187179	0.0805414
ENSMUSG00000026585	Kifap3	kinesin-associated protein 3	protein_coding	16579	P70188	-0.199403	5.04003	0.00187581	0.0805414
ENSMUSG00000058900	Rsl1	regulator of sex limited protein 1	protein_coding	380855	Q7M6Y1	-0.418474	1.70333	0.00188354	0.0806609
ENSMUSG00000035356	Nfkbiz	nuclear factor of kappa light polypeptide gene enhancer in B cells inhibitor, zeta	protein_coding	80859	Q9EST8	0.405631	6.23181	0.00191659	0.0818614
ENSMUSG00000043924	Ncmap	noncompact myelin associated protein	protein_coding	230822	Q99JS0	0.341838	3.64632	0.00192454	0.0819151
ENSMUSG00000041673	Lrrc18	leucine rich repeat containing 18	protein_coding	67580	Q9CQ07	-0.433906	1.2817	0.00192789	0.0819151
ENSMUSG00000107096	Gm43597	predicted gene 43597	lincRNA	NA	NA	0.364821	2.49992	0.00193557	0.082028
ENSMUSG00000022270	Retreg1	reticulophagy regulator 1	protein_coding	66270	Q8VE91	-0.268144	6.42517	0.00194165	0.0820726
ENSMUSG00000034459	Ifit1	interferon-induced protein with tetratricopeptide repeats 1	protein_coding	15957	Q64282	-1.03	4.67985	0.00197726	0.0831971
ENSMUSG00000078779	Zfp59	zinc finger protein 59	protein_coding	22717	F8VPX4	0.259538	2.99058	0.00197894	0.0831971
ENSMUSG00000045252	Zfp574	zinc finger protein 574	protein_coding	232976	Q8BY46	0.200323	4.88002	0.00198356	0.0831971
ENSMUSG00000037679	Inf2	inverted formin, FH2 and WH2 domain containing	protein_coding	70435	E9QLA5	-0.449778	1.40739	0.00199389	0.0834161
ENSMUSG00000049580	Tsku	tsukushi, small leucine rich proteoglycan	protein_coding	244152	Q08EE6	-0.371237	2.72011	0.00200158	0.0835238
ENSMUSG00000015452	Ager	advanced glycosylation end product-specific receptor	protein_coding	11596	Q62151	0.402392	1.63245	0.00202066	0.0837504
ENSMUSG00000029330	Cds1	CDP-diacylglycerol synthase 1	protein_coding	74596	P98191	-0.246363	6.05745	0.00202756	0.0837504
ENSMUSG00000037151	Lrrc20	leucine rich repeat containing 20	protein_coding	216011	Q8CI70	-0.276265	4.36988	0.00202775	0.0837504
ENSMUSG00000064371	mt-Tt	mitochondrially encoded tRNA threonine	Mt_tRNA	NA	NA	0.570511	0.634481	0.00203223	0.0837504
ENSMUSG00000040212	Emp3	epithelial membrane protein 3	protein_coding	13732	O35912	-0.535534	0.902375	0.002035	0.0837504
ENSMUSG00000108381	Gm9299	predicted gene 9299	processed_pseudogene	NA	NA	-0.276365	3.66003	0.00204323	0.0837504
ENSMUSG00000029767	Calu	calumenin	protein_coding	12321	O35887	0.192562	6.1506	0.00204672	0.0837504
ENSMUSG00000047473	Zfp30	zinc finger protein 30	protein_coding	22693	Q60585	0.281386	2.47472	0.00204808	0.0837504
ENSMUSG00000039497	Dse	dermatan sulfate epimerase	protein_coding	212898	Q8BLI4	-0.432597	3.82984	0.00207014	0.0844408
ENSMUSG00000041827	Oasl1	2'-5' oligoadenylate synthetase-like 1	protein_coding	231655	Q8VI94	-0.798743	3.69155	0.0020797	0.0845411
ENSMUSG00000047824	Pygo2	pygopus 2	protein_coding	68911	Q3V113	0.184115	5.43571	0.00208296	0.0845411
ENSMUSG00000046826	Fam187b	family with sequence similarity 187, member B	protein_coding	76415	Q0VAY3	-0.273513	3.01826	0.00212079	0.0858632
ENSMUSG00000074405	Zfp865	zinc finger protein 865	protein_coding	319748	Q3U3I9	0.172391	5.53843	0.00213358	0.086165
ENSMUSG00000097285	Gm26683	predicted gene, 26683	lincRNA	NA	NA	0.581413	-0.445132	0.00213881	0.086165
ENSMUSG00000033909	Usp36	ubiquitin specific peptidase 36	protein_coding	72344	B1AQJ2	0.221062	6.73397	0.002158	0.0867241
ENSMUSG00000037266	Rsrp1	arginine/serine rich protein 1	protein_coding	27981	Q3UC65	0.321137	8.20153	0.002173	0.087112
ENSMUSG00000020973	Dnaaf2	dynein, axonemal assembly factor 2	protein_coding	109065	Q8BPI1	0.27674	2.74185	0.00219355	0.0877205
ENSMUSG00000022797	Tfrc	transferrin receptor	protein_coding	22042	Q542D9	0.422499	7.33341	0.00220146	0.0878214
ENSMUSG00000055745	Rtl6	retrotransposon Gag like 6	protein_coding	223732	Q505G4	-0.304067	5.61663	0.00221552	0.0879991
ENSMUSG00000081067	Gm12912	predicted gene 12912	processed_pseudogene	NA	NA	-0.400493	1.73465	0.00221696	0.0879991
ENSMUSG00000022843	Clcn2	chloride channel, voltage-sensitive 2	protein_coding	12724	Q9R0A1	0.339458	4.36813	0.00222209	0.0879991
ENSMUSG00000042761	Mrap2	melanocortin 2 receptor accessory protein 2	protein_coding	244958	D3Z1Q2	0.502949	0.892468	0.00223306	0.0882193
ENSMUSG00000092232	Gm20521	predicted gene 20521	protein_coding	NA	NA	0.178085	6.04078	0.00225682	0.0887788
ENSMUSG00000037664	Cdkn1c	cyclin-dependent kinase inhibitor 1C (P57)	protein_coding	12577	P49919	0.527425	1.09401	0.0022581	0.0887788
ENSMUSG00000087644	Gm14703	predicted gene 14703	antisense	NA	NA	0.734128	-0.282894	0.00226938	0.0890076
ENSMUSG00000003573	Homer3	homer scaffolding protein 3	protein_coding	26558	Q99JP6	-0.384467	1.12401	0.00228195	0.0892292
ENSMUSG00000020863	Luc7l3	LUC7-like 3 (S. cerevisiae)	protein_coding	67684	Q5SUF2	0.257374	6.0892	0.00229029	0.0892292
ENSMUSG00000090273	Prr22	proline rich 22	protein_coding	100504446	F6TNE3	0.463482	0.971737	0.00229835	0.0892292
ENSMUSG00000061028	Clasrp	CLK4-associating serine/arginine rich protein	protein_coding	53609	Q8CFC7	0.240147	5.27863	0.0022992	0.0892292
ENSMUSG00000032690	Oas2	2'-5' oligoadenylate synthetase 2	protein_coding	246728	E9Q9A9	-1.22669	0.867127	0.00230666	0.0892292
ENSMUSG00000015120	Ube2i	ubiquitin-conjugating enzyme E2I	protein_coding	22196	P63280	0.317185	5.32523	0.00230784	0.0892292
ENSMUSG00000049866	Arl4c	ADP-ribosylation factor-like 4C	protein_coding	320982	P61208	-0.402587	2.98923	0.00233766	0.0899957
ENSMUSG00000002731	Prkra	protein kinase, interferon inducible double stranded RNA dependent activator	protein_coding	23992	Q9WTX2	-0.284647	2.78169	0.00234421	0.0899957
ENSMUSG00000072770	Acrbp	proacrosin binding protein	protein_coding	54137	Q3V140	0.461971	2.22272	0.00234754	0.0899957
ENSMUSG00000049281	Scn3b	sodium channel, voltage-gated, type III, beta	protein_coding	235281	Q0P666	-0.485867	1.99635	0.00234973	0.0899957
ENSMUSG00000025236	Adpgk	ADP-dependent glucokinase	protein_coding	72141	A0A1L1SSF2	0.215161	4.8133	0.00236632	0.0901637
ENSMUSG00000081684	Rps2-ps13	ribosomal protein S2, pseudogene 13	processed_pseudogene	NA	NA	0.557402	1.88487	0.00236793	0.0901637
ENSMUSG00000029068	Ccnl2	cyclin L2	protein_coding	56036	Q9JJA7	0.21678	6.39731	0.00237069	0.0901637
ENSMUSG00000001844	Zdhhc4	zinc finger, DHHC domain containing 4	protein_coding	72881	Q9D6H5	0.183743	4.47757	0.00237855	0.0902522
ENSMUSG00000028965	Tnfrsf9	tumor necrosis factor receptor superfamily, member 9	protein_coding	21942	Q8R037	0.514582	3.84066	0.0024256	0.091824
ENSMUSG00000022965	Ifngr2	interferon gamma receptor 2	protein_coding	15980	Q63953	-0.359355	4.62609	0.00243235	0.0918661
ENSMUSG00000022620	Arsa	arylsulfatase A	protein_coding	11883	P50428	-0.233931	4.97314	0.00243799	0.0918667
ENSMUSG00000028268	Gbp3	guanylate binding protein 3	protein_coding	55932	Q61107	-0.67696	1.87875	0.00245012	0.0919752
ENSMUSG00000031889	D230025D16Rik	RIKEN cDNA D230025D16 gene	protein_coding	234678	Q922R1	0.176469	5.09505	0.00245215	0.0919752
ENSMUSG00000043017	Ptgir	prostaglandin I receptor (IP)	protein_coding	19222	P43252	-0.501335	0.977637	0.00247222	0.0925154
ENSMUSG00000055805	Fmnl1	formin-like 1	protein_coding	57778	Q9JL26	-0.644624	2.37244	0.00248541	0.0927961
ENSMUSG00000116743	Gm49573	predicted gene, 49573	processed_transcript	NA	NA	0.443887	1.26075	0.00249443	0.0929204
ENSMUSG00000029625	Cpsf4	cleavage and polyadenylation specific factor 4	protein_coding	54188	B2LVG6	0.211697	3.69968	0.00250244	0.0929306
ENSMUSG00000004446	Bid	BH3 interacting domain death agonist	protein_coding	12122	P70444	-0.435702	3.14367	0.00250843	0.0929306
ENSMUSG00000071652	Ints5	integrator complex subunit 5	protein_coding	109077	Q8CHT3	0.205801	5.41507	0.00251182	0.0929306
ENSMUSG00000024400	Wdr33	WD repeat domain 33	protein_coding	74320	Q9D1P6	0.168598	6.2977	0.00251749	0.0929306
ENSMUSG00000047361	Gm973	predicted gene 973	protein_coding	381260	E9Q295	-0.725627	0.091991	0.00252532	0.0930094
ENSMUSG00000002233	Rhoc	ras homolog family member C	protein_coding	11853	Q62159	-0.292369	4.54549	0.00253881	0.0930921
ENSMUSG00000027273	Snap25	synaptosomal-associated protein 25	protein_coding	20614	P60879	0.252881	6.96108	0.00253898	0.0930921
ENSMUSG00000024750	Zfand5	zinc finger, AN1-type domain 5	protein_coding	22682	O88878	0.173175	5.88953	0.00255896	0.0933724
ENSMUSG00000054520	Sh3bp2	SH3-domain binding protein 2	protein_coding	24055	Q3UD40	-0.398694	1.7453	0.0025615	0.0933724
ENSMUSG00000029726	Mepce	methylphosphate capping enzyme	protein_coding	231803	Q8K3A9	0.18179	5.4046	0.00256379	0.0933724
ENSMUSG00000004455	Ppp1cc	protein phosphatase 1 catalytic subunit gamma	protein_coding	19047	P63087	0.199839	4.24416	0.00258713	0.0939885
ENSMUSG00000115018	AL732309.1	novel RING finger protein	protein_coding	NA	NA	0.204834	3.99871	0.00259223	0.0939885
ENSMUSG00000086700	Gm15747	predicted gene 15747	antisense	NA	NA	-0.987563	-0.383526	0.00260096	0.0940422
ENSMUSG00000051855	Mest	mesoderm specific transcript	protein_coding	17294	D3Z383	0.695651	2.58511	0.00262389	0.0940422
ENSMUSG00000055897	Ppp4r1l-ps	protein phosphatase 4, regulatory subunit 1-like, pseudogene	transcribed_unprocessed_pseudogene	NA	NA	0.310573	6.11868	0.00262528	0.0940422
ENSMUSG00000045092	S1pr1	sphingosine-1-phosphate receptor 1	protein_coding	13609	O08530	-0.312135	4.9806	0.00262895	0.0940422
ENSMUSG00000049307	Fut4	fucosyltransferase 4	protein_coding	14345	Q11127	-0.291759	2.17065	0.00263321	0.0940422
ENSMUSG00000039308	Ndst2	N-deacetylase/N-sulfotransferase (heparan glucosaminyl) 2	protein_coding	17423	P52850	0.185082	4.57509	0.00263558	0.0940422
ENSMUSG00000028270	Gbp2	guanylate binding protein 2	protein_coding	14469	Q9Z0E6	-0.480678	2.98021	0.00263868	0.0940422
ENSMUSG00000024960	Plcb3	phospholipase C, beta 3	protein_coding	18797	P51432	-0.209061	4.02244	0.00263982	0.0940422
ENSMUSG00000060314	Zfp941	zinc finger protein 941	protein_coding	407812	Q6NV92	-0.35377	2.94919	0.00266637	0.0947257
ENSMUSG00000032606	Nicn1	nicolin 1	protein_coding	66257	Q9CQM0	-0.269796	3.6397	0.00267062	0.0947257
ENSMUSG00000022724	Riox2	ribosomal oxygenase 2	protein_coding	67014	Q8CD15	-0.309252	3.93107	0.00269492	0.0953779
ENSMUSG00000042178	Armc5	armadillo repeat containing 5	protein_coding	233912	Q5EBP3	0.204382	5.83485	0.00270465	0.0953779
ENSMUSG00000003279	Dlgap1	DLG associated protein 1	protein_coding	224997	E9QAR5	0.428026	4.93577	0.00270655	0.0953779
ENSMUSG00000029802	Abcg2	ATP binding cassette subfamily G member 2 (Junior blood group)	protein_coding	26357	A0A0R4J0B6	-0.342037	1.15096	0.00271593	0.0955024
ENSMUSG00000047368	Abhd17b	abhydrolase domain containing 17B	protein_coding	226016	Q7M759	0.242222	3.57736	0.00272711	0.0955265
ENSMUSG00000029781	Fkbp9	FK506 binding protein 9	protein_coding	27055	Q9Z247	0.167238	8.25676	0.00272899	0.0955265
ENSMUSG00000002020	Ltbp2	latent transforming growth factor beta binding protein 2	protein_coding	16997	O08999	0.448622	1.33527	0.00273573	0.0955265
ENSMUSG00000043811	Rtn4r	reticulon 4 receptor	protein_coding	65079	Q99PI8	-0.548761	-0.218138	0.00274004	0.0955265
ENSMUSG00000027699	Ect2	ect2 oncogene	protein_coding	13605	Q07139	-0.4638	1.11744	0.00276799	0.0962175
ENSMUSG00000111394	Gm49759	predicted gene, 49759	TEC	NA	NA	0.260654	6.60422	0.00277334	0.0962175
ENSMUSG00000037606	Osbpl5	oxysterol binding protein-like 5	protein_coding	79196	Q9ER64	-0.242887	5.56814	0.00277755	0.0962175
ENSMUSG00000030826	Bcat2	branched chain aminotransferase 2, mitochondrial	protein_coding	12036	O88374	-0.277328	4.60985	0.0027944	0.0964962
ENSMUSG00000037492	Zmat4	zinc finger, matrin type 4	protein_coding	320158	Q8BZ94	0.643177	-0.103604	0.00279742	0.0964962
ENSMUSG00000035246	Pcyt1b	phosphate cytidylyltransferase 1, choline, beta isoform	protein_coding	236899	Q811Q9	-0.41141	5.02525	0.00280535	0.0965654
ENSMUSG00000000325	Arvcf	armadillo repeat gene deleted in velocardiofacial syndrome	protein_coding	11877	NA	-0.224091	4.59742	0.00282134	0.0969116
ENSMUSG00000020605	Hs1bp3	HCLS1 binding protein 3	protein_coding	58240	Q3TC93	-0.257539	4.20021	0.00283154	0.0969452
ENSMUSG00000034382	AI661453	expressed sequence AI661453	protein_coding	224833	Q91Z58	-0.208623	4.0684	0.00283992	0.0969452
ENSMUSG00000063727	Tnfrsf11b	tumor necrosis factor receptor superfamily, member 11b (osteoprotegerin)	protein_coding	18383	O08712	-0.390149	4.77715	0.00284015	0.0969452
ENSMUSG00000039997	Ifi203	interferon activated gene 203	protein_coding	15950	E9QAN9	-0.70672	0.00189891	0.00285416	0.0971872
ENSMUSG00000026082	Rev1	REV1, DNA directed polymerase	protein_coding	56210	Q920Q2	0.254449	5.04468	0.00286211	0.0971872
ENSMUSG00000079491	H2-T10	histocompatibility 2, T region locus 10	polymorphic_pseudogene	NA	Q8WLM9	-0.32733	3.22024	0.0028651	0.0971872
ENSMUSG00000036304	Zdhhc23	zinc finger, DHHC domain containing 23	protein_coding	332175	Q5Y5T3	-0.278777	4.39101	0.00290241	0.0982485
ENSMUSG00000098917	Mir7654	microRNA 7654	miRNA	NA	NA	0.520409	-0.0867123	0.00291467	0.0984591
ENSMUSG00000046879	Irgm1	immunity-related GTPase family M member 1	protein_coding	15944	Q60766	-0.507587	4.88557	0.0029611	0.0996699
ENSMUSG00000017999	Ddx27	DEAD (Asp-Glu-Ala-Asp) box polypeptide 27	protein_coding	228889	Q921N6	0.19547	4.92018	0.00296273	0.0996699
ENSMUSG00000002845	Tmem39a	transmembrane protein 39a	protein_coding	67846	Q9CYC3	0.198595	6.65632	0.00299562	0.100569
ENSMUSG00000044312	Neurog3	neurogenin 3	protein_coding	11925	P70661	-0.631986	1.88946	0.00300576	0.100702
ENSMUSG00000094282	Cfap73	cilia and flagella associated protein 73	protein_coding	546886	J3QPZ5	-0.62647	1.24009	0.0030838	0.103058
ENSMUSG00000022489	Pde1b	phosphodiesterase 1B, Ca2+-calmodulin dependent	protein_coding	18574	Q9DBS6	-0.482102	0.603056	0.0030887	0.103058
ENSMUSG00000111291	Gm48604	predicted gene, 48604	lincRNA	NA	NA	0.384501	1.72828	0.00311544	0.103738
ENSMUSG00000036054	Sugp2	SURP and G patch domain containing 2	protein_coding	234373	Q8CH09	0.184188	5.1312	0.00312903	0.103978
ENSMUSG00000018379	Srsf1	serine/arginine-rich splicing factor 1	protein_coding	110809	Q6PDM2	0.282168	6.94811	0.00315366	0.104397
ENSMUSG00000031134	Rbmx	RNA binding motif protein, X chromosome	protein_coding	19655	Q9WV02	0.238741	5.0709	0.00315445	0.104397
ENSMUSG00000040282	BC052040	cDNA sequence BC052040	protein_coding	399568	E9PWV4	-0.350436	1.87095	0.00318006	0.105032
ENSMUSG00000021025	Nfkbia	nuclear factor of kappa light polypeptide gene enhancer in B cells inhibitor, alpha	protein_coding	18035	Q9Z1E3	-0.497564	5.482	0.0031883	0.105092
ENSMUSG00000087694	A530058N18Rik	RIKEN cDNA A530058N18 gene	processed_transcript	NA	NA	0.2586	5.1403	0.00324572	0.106452
ENSMUSG00000034330	Plcg2	phospholipase C, gamma 2	protein_coding	234779	Q8CIH5	-0.248903	3.50303	0.00324945	0.106452
ENSMUSG00000027582	Zgpat	zinc finger, CCCH-type with G patch domain	protein_coding	229007	Q8VDM1	0.207075	5.77317	0.00325753	0.106452
ENSMUSG00000108368	Gm45053	predicted gene 45053	TEC	NA	NA	0.410999	0.949656	0.00326835	0.106452
ENSMUSG00000044952	Kctd21	potassium channel tetramerisation domain containing 21	protein_coding	622320	B2RTJ2	-0.243789	3.35075	0.00326854	0.106452
ENSMUSG00000022858	Tra2b	transformer 2 beta	protein_coding	20462	P62996	0.229198	4.82138	0.00327001	0.106452
ENSMUSG00000039552	Rsph4a	radial spoke head 4 homolog A (Chlamydomonas)	protein_coding	212892	Q8BYM7	-0.501127	5.93013	0.00327524	0.106452
ENSMUSG00000040025	Ythdf2	YTH N6-methyladenosine RNA binding protein 2	protein_coding	213541	Q91YT7	0.168301	5.28128	0.0032907	0.10652
ENSMUSG00000039063	Echdc3	enoyl Coenzyme A hydratase domain containing 3	protein_coding	67856	Q9D7J9	-0.398522	2.40098	0.00330301	0.10652
ENSMUSG00000015133	Lrrk1	leucine-rich repeat kinase 1	protein_coding	233328	Q3UHC2	-0.352863	2.30598	0.00330475	0.10652
ENSMUSG00000057246	BC051142	cDNA sequence BC051142	protein_coding	407788	A2CG24	0.332447	3.03491	0.00331026	0.10652
ENSMUSG00000024039	Cbs	cystathionine beta-synthase	protein_coding	12411	Q91WT9	0.449162	5.14849	0.00331378	0.10652
ENSMUSG00000031568	Rwdd4a	RWD domain containing 4A	protein_coding	192174	Q9CPR1	0.263797	6.84234	0.00331652	0.10652
ENSMUSG00000027344	Fsip1	fibrous sheath-interacting protein 1	protein_coding	71313	Q9D3V5	-0.545918	0.115489	0.00333296	0.106838
ENSMUSG00000009079	Ewsr1	Ewing sarcoma breakpoint region 1	protein_coding	14030	Q6NVA3	0.178389	7.64084	0.00336664	0.107592
ENSMUSG00000059674	Cdh24	cadherin-like 24	protein_coding	239096	Q6PFX6	0.41385	0.829534	0.00336967	0.107592
ENSMUSG00000033106	Slc7a6os	solute carrier family 7, member 6 opposite strand	protein_coding	66432	Q7TPE5	0.202883	4.4156	0.00339555	0.108207
ENSMUSG00000001333	Sync	syncoilin	protein_coding	68828	C0LQ89	-0.587472	2.38526	0.003403	0.108233
ENSMUSG00000091345	Col6a5	collagen, type VI, alpha 5	protein_coding	665033	A0A140T8W1	0.561462	-0.288049	0.0034157	0.108246
ENSMUSG00000001082	Mfsd10	major facilitator superfamily domain containing 10	protein_coding	68294	Q9D2V8	0.210929	5.33186	0.00342269	0.108246
ENSMUSG00000060935	Tmem263	transmembrane protein 263	protein_coding	103266	Q9DAM7	0.232516	5.73947	0.00342367	0.108246
ENSMUSG00000026110	Mgat4a	mannoside acetylglucosaminyltransferase 4, isoenzyme A	protein_coding	269181	Q812G0	-0.333698	3.33658	0.00342996	0.108246
ENSMUSG00000113948	Rpl17-ps3	ribosomal protein L17, pseudogene 3	processed_pseudogene	NA	NA	-0.32157	2.69511	0.00344164	0.108405
ENSMUSG00000039043	Arpin	actin-related protein 2/3 complex inhibitor	protein_coding	70420	Q9D0A3	-0.175692	5.30104	0.00345269	0.108488
ENSMUSG00000104283	Gm37459	predicted gene, 37459	antisense	NA	NA	-0.783239	3.28399	0.00345757	0.108488
ENSMUSG00000046434	Hnrnpa1	heterogeneous nuclear ribonucleoprotein A1	protein_coding	15382	Q5EBP8	0.228073	5.97892	0.00346911	0.108641
ENSMUSG00000009731	Kcnd1	potassium voltage-gated channel, Shal-related family, member 1	protein_coding	16506	A2AEX0	0.255319	3.39197	0.00347924	0.10875
ENSMUSG00000097743	Gm16973	predicted gene, 16973	lincRNA	NA	NA	0.302416	2.57721	0.00350085	0.109117
ENSMUSG00000032359	Ctsh	cathepsin H	protein_coding	13036	P49935	-0.456811	2.06534	0.00350438	0.109117
ENSMUSG00000003778	Brd8	bromodomain containing 8	protein_coding	78656	Q8R3B7	0.198406	6.64246	0.00351532	0.109249
ENSMUSG00000027398	Il1b	interleukin 1 beta	protein_coding	16176	P10749	-0.892486	1.92026	0.00353026	0.10946
ENSMUSG00000032878	Ccdc85a	coiled-coil domain containing 85A	protein_coding	216613	Q5SP85	-0.865038	-0.313298	0.0035355	0.10946
ENSMUSG00000031352	Hccs	holocytochrome c synthetase	protein_coding	15159	P53702	0.191439	4.73872	0.00356218	0.109939
ENSMUSG00000027309	4930402H24Rik	RIKEN cDNA 4930402H24 gene	protein_coding	228602	Q3V0A7	-0.286777	7.01476	0.00356847	0.109939
ENSMUSG00000020325	Fstl3	follistatin-like 3	protein_coding	83554	Q542M9	-0.368261	1.44495	0.00357118	0.109939
ENSMUSG00000018507	Trpv2	transient receptor potential cation channel, subfamily V, member 2	protein_coding	22368	Q9WTR1	-0.516159	0.859053	0.00362107	0.111103
ENSMUSG00000052137	Rbm12b2	RNA binding motif protein 12 B2	protein_coding	77604	Q66JV4	0.275192	4.28045	0.00362263	0.111103
ENSMUSG00000025357	Dgka	diacylglycerol kinase, alpha	protein_coding	13139	O88673	-0.275414	3.48818	0.0036433	0.111385
ENSMUSG00000048878	Hexim1	hexamethylene bis-acetamide inducible 1	protein_coding	192231	Q8R409	0.213737	6.08145	0.00364548	0.111385
ENSMUSG00000022614	Lmf2	lipase maturation factor 2	protein_coding	105847	Q8C3X8	-0.169527	4.67259	0.00367178	0.111979
ENSMUSG00000020704	Asic2	acid-sensing (proton-gated) ion channel 2	protein_coding	11418	Q3UYD3	-0.279883	3.37182	0.00369824	0.112576
ENSMUSG00000024947	Men1	multiple endocrine neoplasia 1	protein_coding	17283	A0A0R4J1I3	-0.183033	6.1774	0.00371589	0.112902
ENSMUSG00000038543	BC028528	cDNA sequence BC028528	protein_coding	229600	Q8R2K8	-0.646789	-0.38582	0.00372281	0.112902
ENSMUSG00000070972	Dnajc25	DnaJ heat shock protein family (Hsp40) member C25	protein_coding	72429	A2ALW5	0.201607	3.76191	0.00374951	0.113501
ENSMUSG00000047777	Phf13	PHD finger protein 13	protein_coding	230936	Q3V230	0.239296	4.75266	0.00375834	0.113558
ENSMUSG00000087231	E230016M11Rik	RIKEN cDNA E230016M11 gene	processed_transcript	NA	NA	0.342162	2.66047	0.0037913	0.114342
ENSMUSG00000110357	A030001D20Rik	RIKEN cDNA A030001D20 gene	antisense	NA	NA	-0.355579	2.4287	0.00380194	0.114451
ENSMUSG00000053552	Ebf4	early B cell factor 4	protein_coding	228598	B2RQX3	0.470603	0.665261	0.0038315	0.114931
ENSMUSG00000024968	Rcor2	REST corepressor 2	protein_coding	104383	Q8C796	0.315224	2.28608	0.00383304	0.114931
ENSMUSG00000027994	Mcub	mitochondrial calcium uniporter dominant negative beta subunit	protein_coding	66815	D6RIL8	-0.356597	2.86862	0.00383901	0.114931
ENSMUSG00000028364	Tnc	tenascin C	protein_coding	21923	Q148T5	0.829997	0.371787	0.00386397	0.115466
ENSMUSG00000060600	Eno3	enolase 3, beta muscle	protein_coding	13808	P21550	0.175873	3.92728	0.00388852	0.115838
ENSMUSG00000073207	Ccdc160	coiled-coil domain containing 160	protein_coding	434778	Q3UYG1	-0.386582	1.13514	0.00389388	0.115838
ENSMUSG00000034675	Dbn1	drebrin 1	protein_coding	56320	Q9QXS6	-0.226582	3.427	0.00389771	0.115838
ENSMUSG00000056296	Synpr	synaptoporin	protein_coding	72003	Q8BGN8	0.35887	5.15544	0.00392155	0.116213
ENSMUSG00000022148	Fyb	FYN binding protein	protein_coding	23880	O35601	-0.37572	2.88644	0.00392458	0.116213
ENSMUSG00000019432	Ddx39b	DEAD (Asp-Glu-Ala-Asp) box polypeptide 39B	protein_coding	53817	Q9Z1N5	0.17517	7.26019	0.00395136	0.116656
ENSMUSG00000025024	Smndc1	survival motor neuron domain containing 1	protein_coding	76479	Q8BGT7	0.143124	4.98824	0.00395382	0.116656
ENSMUSG00000053175	Bcl3	B cell leukemia/lymphoma 3	protein_coding	12051	Q9Z2F6	-0.467126	3.89138	0.00397107	0.116712
ENSMUSG00000026986	Hnmt	histamine N-methyltransferase	protein_coding	140483	A2AQK4	-0.476011	0.766035	0.00397649	0.116712
ENSMUSG00000038296	Galnt18	polypeptide N-acetylgalactosaminyltransferase 18	protein_coding	233733	Q8K1B9	-0.521122	5.31088	0.00397721	0.116712
ENSMUSG00000090272	Mndal	myeloid nuclear differentiation antigen like	protein_coding	100040462	D0QMC3	-0.868282	-0.448858	0.00398499	0.116731
ENSMUSG00000056116	H2-T22	histocompatibility 2, T region locus 22	protein_coding	15039	Q9BCZ1	-0.265876	5.26495	0.00405031	0.118432
ENSMUSG00000061451	Tmem151a	transmembrane protein 151A	protein_coding	381199	Q6GQT5	-0.281089	4.13916	0.00407525	0.118892
ENSMUSG00000054604	Cggbp1	CGG triplet repeat binding protein 1	protein_coding	106143	Q8BHG9	0.220451	5.89874	0.00408199	0.118892
ENSMUSG00000028970	Abcb1b	ATP-binding cassette, sub-family B (MDR/TAP), member 1B	protein_coding	18669	B2RUR3	-0.419964	1.36359	0.00409296	0.118892
ENSMUSG00000068114	Ccdc134	coiled-coil domain containing 134	protein_coding	76457	Q8C7V8	0.184271	4.31788	0.00409648	0.118892
ENSMUSG00000036908	Unc93b1	unc-93 homolog B1, TLR signaling regulator	protein_coding	54445	E9Q8P6	-0.388398	4.41296	0.00410249	0.118892
ENSMUSG00000015748	Prpf3	pre-mRNA processing factor 3	protein_coding	70767	Q922U1	0.165202	4.95617	0.00413629	0.119659
ENSMUSG00000019779	Frk	fyn-related kinase	protein_coding	14302	Q922K9	-0.337378	4.19309	0.0041853	0.120863
ENSMUSG00000056219	Tmem229b-ps	transmembrane protein 229B, pseudogene	processed_pseudogene	NA	NA	0.531772	2.03623	0.00419382	0.120895
ENSMUSG00000023959	Clic5	chloride intracellular channel 5	protein_coding	224796	Q8BXK9	-0.318766	4.36487	0.00422126	0.121471
ENSMUSG00000004880	Lbr	lamin B receptor	protein_coding	98386	Q3U9G9	0.209904	4.93426	0.0042307	0.121528
ENSMUSG00000084902	Gm281	predicted gene 281	protein_coding	238939	NA	0.441975	3.19298	0.004253	0.121816
ENSMUSG00000018995	Nars2	asparaginyl-tRNA synthetase 2 (mitochondrial)(putative)	protein_coding	244141	Q8BGV0	-0.192089	3.58723	0.00426761	0.121816
ENSMUSG00000031578	Mak16	MAK16 homolog	protein_coding	67920	Q8BGS0	0.176441	5.12568	0.00426933	0.121816
ENSMUSG00000089872	Rps6kc1	ribosomal protein S6 kinase polypeptide 1	protein_coding	320119	E9QMX4	-0.204756	4.56057	0.00427056	0.121816
ENSMUSG00000050530	Fam171a1	family with sequence similarity 171, member A1	protein_coding	269233	A2ATK9	-0.192572	5.61579	0.00427804	0.121816
ENSMUSG00000031255	Sytl4	synaptotagmin-like 4	protein_coding	27359	Q9R0Q1	0.2797	8.48626	0.0043322	0.122847
ENSMUSG00000017639	Rab11fip4	RAB11 family interacting protein 4 (class II)	protein_coding	268451	Q8BQP8	-0.424503	3.99047	0.00433647	0.122847
ENSMUSG00000036699	Zcchc12	zinc finger, CCHC domain containing 12	protein_coding	72693	Q9CZA5	-0.340096	5.91031	0.00434728	0.122847
ENSMUSG00000035064	Eef2k	eukaryotic elongation factor-2 kinase	protein_coding	13631	O08796	-0.2066	4.58834	0.00436199	0.122847
ENSMUSG00000032611	1700102P08Rik	RIKEN cDNA 1700102P08 gene	protein_coding	112418	A0A0R4J0D7	0.445123	1.05432	0.00436345	0.122847
ENSMUSG00000001632	Brpf1	bromodomain and PHD finger containing, 1	protein_coding	78783	Q3U109	0.173745	5.61762	0.00436559	0.122847
ENSMUSG00000109394	A230057D06Rik	RIKEN cDNA A230057D06 gene	lincRNA	NA	NA	0.374787	5.24548	0.00437351	0.122847
ENSMUSG00000044349	Snhg11	small nucleolar RNA host gene 11	protein_coding	319317	NA	0.398857	4.99259	0.00437449	0.122847
ENSMUSG00000032806	Slc10a3	solute carrier family 10 (sodium/bile acid cotransporter family), member 3	protein_coding	214601	A0A158SIT6	-0.197479	3.61187	0.00439051	0.122892
ENSMUSG00000053559	Smagp	small cell adhesion glycoprotein	protein_coding	207818	Q99KC7	-0.480459	-0.0406165	0.00439115	0.122892
ENSMUSG00000085028	Slc2a4rg-ps	Slc2a4 regulator, pseudogene	transcribed_unitary_pseudogene	NA	NA	0.28358	2.95693	0.00441612	0.123379
ENSMUSG00000001143	Lman2l	lectin, mannose-binding 2-like	protein_coding	214895	P59481	-0.206018	4.77465	0.00443859	0.123699
ENSMUSG00000098557	Kctd12	potassium channel tetramerisation domain containing 12	protein_coding	239217	A0A0R4J2B2	-0.402967	6.05384	0.00444274	0.123699
ENSMUSG00000022026	Olfm4	olfactomedin 4	protein_coding	380924	NA	0.332096	4.64558	0.00451252	0.125428
ENSMUSG00000105647	Gm43695	predicted gene 43695	processed_transcript	NA	NA	-0.314795	2.79006	0.0045296	0.125689
ENSMUSG00000037321	Tap1	transporter 1, ATP-binding cassette, sub-family B (MDR/TAP)	protein_coding	21354	Q3TBA3	-0.477784	4.12311	0.00457488	0.12673
ENSMUSG00000023348	Trip6	thyroid hormone receptor interactor 6	protein_coding	22051	B2RS30	0.387961	1.56112	0.00458933	0.126914
ENSMUSG00000069874	Irgm2	immunity-related GTPase family M member 2	protein_coding	54396	Q9Z1M2	-0.525884	3.46849	0.00461902	0.127519
ENSMUSG00000060771	Tsga10	testis specific 10	protein_coding	211484	Q6NY15	-0.412543	2.91143	0.00463307	0.127571
ENSMUSG00000020077	Srgn	serglycin	protein_coding	19073	P13609	-0.347216	3.77427	0.00463982	0.127571
ENSMUSG00000041921	Metap1d	methionyl aminopeptidase type 1D (mitochondrial)	protein_coding	66559	Q9CPW9	0.186318	4.5718	0.00464662	0.127571
ENSMUSG00000032023	Jhy	junctional cadherin complex regulator	protein_coding	70989	E9Q793	-0.548619	1.178	0.00465704	0.127571
ENSMUSG00000030880	Polr3e	polymerase (RNA) III (DNA directed) polypeptide E	protein_coding	26939	Q9CZT4	0.16492	4.81774	0.00465997	0.127571
ENSMUSG00000038982	Bloc1s5	biogenesis of lysosomal organelles complex-1, subunit 5, muted	protein_coding	17828	Q8R015	-0.223279	3.34215	0.00467402	0.127646
ENSMUSG00000018340	Anxa6	annexin A6	protein_coding	11749	F8WIT2	-0.174037	6.89728	0.00467838	0.127646
ENSMUSG00000030433	Sbk2	SH3-binding domain kinase family, member 2	protein_coding	381836	P0C5K1	-0.583411	0.0655612	0.00470144	0.128061
ENSMUSG00000028676	Srsf10	serine/arginine-rich splicing factor 10	protein_coding	14105	Q9R0U0	0.251718	5.17066	0.00474223	0.128957
ENSMUSG00000054404	Slfn5	schlafen 5	protein_coding	327978	Q8CBA2	-0.507331	3.45235	0.00477685	0.129517
ENSMUSG00000041141	Pnmal1	PNMA-like 1	protein_coding	71691	Q80VM8	-0.288176	5.72113	0.00478251	0.129517
ENSMUSG00000080718	Gm8019	predicted gene 8019	processed_pseudogene	NA	NA	-0.399363	0.463797	0.00478662	0.129517
ENSMUSG00000101970	1810026B05Rik	RIKEN cDNA 1810026B05 gene	processed_transcript	NA	NA	0.224349	4.56338	0.00479598	0.129555
ENSMUSG00000032125	Robo4	roundabout guidance receptor 4	protein_coding	74144	A0A1L1SUF8	-0.240922	3.94594	0.00480707	0.12964
ENSMUSG00000055436	Srsf11	serine/arginine-rich splicing factor 11	protein_coding	69207	E9Q6E5	0.247293	7.06671	0.00482778	0.129941
ENSMUSG00000064284	Cdpf1	cysteine rich, DPF motif domain containing 1	protein_coding	72355	Q8CEZ9	-0.335866	2.82697	0.0048361	0.129941
ENSMUSG00000054920	Klhl5	kelch-like 5	protein_coding	71778	E9Q1L2	-0.516276	0.753734	0.00484213	0.129941
ENSMUSG00000030753	Thap12	THAP domain containing 12	protein_coding	72981	Q9CUX1	0.171022	5.92724	0.00486011	0.13021
ENSMUSG00000047003	Zfp41	zinc finger protein 41	protein_coding	22701	Q02526	-0.425346	1.53396	0.00487014	0.130264
ENSMUSG00000078853	Igtp	interferon gamma induced GTPase	protein_coding	16145	Q9DCE9	-0.430862	3.70208	0.00490113	0.130879
ENSMUSG00000020455	Trim11	tripartite motif-containing 11	protein_coding	94091	Q99PQ2	0.205754	4.63521	0.00494045	0.131519
ENSMUSG00000001016	Ilf2	interleukin enhancer binding factor 2	protein_coding	67781	Q9CXY6	0.161923	5.44873	0.00494125	0.131519
ENSMUSG00000054072	Iigp1	interferon inducible GTPase 1	protein_coding	60440	J7NNX8	-1.24971	0.623191	0.00496692	0.131675
ENSMUSG00000018395	Kif3a	kinesin family member 3A	protein_coding	16568	P28741	-0.226361	4.25401	0.00497337	0.131675
ENSMUSG00000066258	Trim12a	tripartite motif-containing 12A	protein_coding	76681	A0A0R4J1B5	-0.548218	0.901712	0.00497345	0.131675
ENSMUSG00000020415	Pttg1	pituitary tumor-transforming gene 1	protein_coding	30939	Q9CQJ7	-0.375109	3.5953	0.00497938	0.131675
ENSMUSG00000031066	Usp11	ubiquitin specific peptidase 11	protein_coding	236733	Q3TFK2	0.254289	4.79457	0.00499931	0.131683
ENSMUSG00000093803	Ppp2r3d	protein phosphatase 2 (formerly 2A), regulatory subunit B'', delta	protein_coding	19054	Q3UPT6	0.22186	5.20999	0.00502053	0.131683
ENSMUSG00000024234	Mtpap	mitochondrial poly(A) polymerase	protein_coding	67440	Q9D0D3	0.187838	4.49914	0.00502309	0.131683
ENSMUSG00000006219	Fblim1	filamin binding LIM protein 1	protein_coding	74202	Q71FD7	-0.441936	0.295312	0.00503688	0.131683
ENSMUSG00000034064	Poglut1	protein O-glucosyltransferase 1	protein_coding	224143	Q8BLG5	-0.180427	4.74197	0.00504591	0.131683
ENSMUSG00000019850	Tnfaip3	tumor necrosis factor, alpha-induced protein 3	protein_coding	21929	Q3TBB9	-0.509324	3.14713	0.00504744	0.131683
ENSMUSG00000113606	Gm47441	predicted gene, 47441	processed_pseudogene	NA	NA	0.326575	0.0222462	0.00506494	0.131683
ENSMUSG00000040483	Xaf1	XIAP associated factor 1	protein_coding	327959	Q5NBU8	-0.643559	2.58433	0.00506501	0.131683
ENSMUSG00000112546	Gm6992	predicted gene 6992	processed_pseudogene	NA	NA	0.253508	4.45352	0.00506596	0.131683
ENSMUSG00000026792	Lrsam1	leucine rich repeat and sterile alpha motif containing 1	protein_coding	227738	Q80ZI6	-0.304512	3.80714	0.00507097	0.131683
ENSMUSG00000039115	Itga9	integrin alpha 9	protein_coding	104099	E9QAP0	-0.335621	1.90808	0.00507948	0.131683
ENSMUSG00000030498	Gas2	growth arrest specific 2	protein_coding	14453	P11862	0.305467	4.08682	0.00508279	0.131683
ENSMUSG00000035032	Nek11	NIMA (never in mitosis gene a)-related expressed kinase 11	protein_coding	208583	Q8C0Q4	-0.375066	2.36075	0.00509661	0.131683
ENSMUSG00000066861	Oas1g	2'-5' oligoadenylate synthetase 1G	protein_coding	23960	Q8K469	-0.675082	1.25204	0.00509749	0.131683
ENSMUSG00000020482	Ccdc117	coiled-coil domain containing 117	protein_coding	104479	Q6PB51	0.290213	5.02145	0.00510074	0.131683
ENSMUSG00000109378	Gm49396	predicted gene, 49396	protein_coding	NA	NA	0.17739	4.97772	0.00514333	0.132115
ENSMUSG00000028423	Nfx1	nuclear transcription factor, X-box binding 1	protein_coding	74164	B1AY10	0.180267	6.65853	0.00514699	0.132115
ENSMUSG00000039747	Orai2	ORAI calcium release-activated calcium modulator 2	protein_coding	269717	Q14BR6	-0.241154	3.82562	0.00514743	0.132115
ENSMUSG00000027932	Slc27a3	solute carrier family 27 (fatty acid transporter), member 3	protein_coding	26568	O88561	0.287413	2.37069	0.00515037	0.132115
ENSMUSG00000115222	Gm49747	predicted gene, 49747	antisense	NA	NA	0.444096	1.03677	0.00515795	0.132115
ENSMUSG00000027012	Dync1i2	dynein cytoplasmic 1 intermediate chain 2	protein_coding	13427	D6Q0F5	-0.157806	6.60119	0.00518493	0.132598
ENSMUSG00000032059	Alg9	asparagine-linked glycosylation 9 (alpha 1,2 mannosyltransferase)	protein_coding	102580	Q8VDI9	-0.187231	4.167	0.00519408	0.132624
ENSMUSG00000056222	Spock1	sparc/osteonectin, cwcv and kazal-like domains proteoglycan 1	protein_coding	20745	Q8BKQ3	0.328557	6.19032	0.00521081	0.132843
ENSMUSG00000038168	P3h2	prolyl 3-hydroxylase 2	protein_coding	210530	Q8CG71	-0.40382	3.69649	0.00522623	0.132966
ENSMUSG00000041836	Ptpre	protein tyrosine phosphatase, receptor type, E	protein_coding	19267	A0A1B0GRT6	-0.416369	1.57743	0.00523193	0.132966
ENSMUSG00000096780	Tmem181b-ps	transmembrane protein 181B, pseudogene	transcribed_unprocessed_pseudogene	NA	NA	0.311715	5.81872	0.00526653	0.133637
ENSMUSG00000064307	Lrrc51	leucine rich repeat containing 51	protein_coding	69358	G5E8I1	-0.382945	0.821827	0.0052846	0.133727
ENSMUSG00000040997	Abhd4	abhydrolase domain containing 4	protein_coding	105501	Q8C0M2	-0.200654	4.91073	0.00528646	0.133727
ENSMUSG00000030795	Fus	fused in sarcoma	protein_coding	233908	Q8CFQ9	0.190378	7.27973	0.00530794	0.13379
ENSMUSG00000022529	Zfp263	zinc finger protein 263	protein_coding	74120	Q8CF60	0.165902	5.07529	0.00530882	0.13379
ENSMUSG00000049536	Tceal1	transcription elongation factor A (SII)-like 1	protein_coding	237052	Q921P9	-0.257854	3.50637	0.00531354	0.13379
ENSMUSG00000017418	Arl5b	ADP-ribosylation factor-like 5B	protein_coding	75869	Q6NXZ5	0.327873	4.27591	0.00534092	0.134077
ENSMUSG00000050640	Tmem150c	transmembrane protein 150C	protein_coding	231503	Q8C8S3	0.210328	4.61067	0.00534994	0.134077
ENSMUSG00000016494	Cd34	CD34 antigen	protein_coding	12490	Q543Y2	-0.379754	3.92708	0.00535007	0.134077
ENSMUSG00000021368	Tbc1d7	TBC1 domain family, member 7	protein_coding	67046	Q9D0K0	-0.249136	3.08106	0.00538576	0.134077
ENSMUSG00000004896	Rrnad1	ribosomal RNA adenine dimethylase domain containing 1	protein_coding	229503	G3X8Q8	0.232095	4.83516	0.00539126	0.134077
ENSMUSG00000026688	Mgst3	microsomal glutathione S-transferase 3	protein_coding	66447	Q9CPU4	-0.392032	3.49397	0.00539404	0.134077
ENSMUSG00000045639	Zfp629	zinc finger protein 629	protein_coding	320683	Q6A085	0.184773	5.06625	0.00539834	0.134077
ENSMUSG00000020362	Cnot6	CCR4-NOT transcription complex, subunit 6	protein_coding	104625	Q8K3P5	0.298491	5.97233	0.00540386	0.134077
ENSMUSG00000022992	Kansl2	KAT8 regulatory NSL complex subunit 2	protein_coding	69612	Q8BQR4	0.208888	4.99314	0.00540779	0.134077
ENSMUSG00000024799	Tm7sf2	transmembrane 7 superfamily member 2	protein_coding	73166	Q3V3I6	0.181374	4.07996	0.00543051	0.134077
ENSMUSG00000031111	Igsf1	immunoglobulin superfamily, member 1	protein_coding	209268	Q7TQA1	0.239267	4.8213	0.00543147	0.134077
ENSMUSG00000048538	Gm9826	predicted gene 9826	processed_pseudogene	NA	NA	-0.992934	3.72769	0.00543163	0.134077
ENSMUSG00000022761	Lztr1	leucine-zipper-like transcriptional regulator, 1	protein_coding	66863	Q9CQ33	-0.15621	6.34446	0.00543377	0.134077
ENSMUSG00000039611	Tmem246	transmembrane protein 246	protein_coding	67063	Q91YV9	-0.263948	4.33425	0.00544645	0.134077
ENSMUSG00000019823	Mical1	microtubule associated monooxygenase, calponin and LIM domain containing 1	protein_coding	171580	Q8VDP3	-0.312684	1.73969	0.00546667	0.134077
ENSMUSG00000027569	Mrgbp	MRG/MORF4L binding protein	protein_coding	73247	Q9DAT2	0.203179	3.58633	0.0054717	0.134077
ENSMUSG00000027199	Gatm	glycine amidinotransferase (L-arginine:glycine amidinotransferase)	protein_coding	67092	Q9D964	-0.413924	4.52767	0.00547609	0.134077
ENSMUSG00000058488	Kl	klotho	protein_coding	16591	O35082	-0.339732	4.87354	0.00548983	0.134077
ENSMUSG00000006546	Cryba2	crystallin, beta A2	protein_coding	12958	Q9JJV1	0.300379	3.75102	0.00549071	0.134077
ENSMUSG00000034820	Cpsf7	cleavage and polyadenylation specific factor 7	protein_coding	269061	Q8BTV2	0.228899	6.62185	0.00549519	0.134077
ENSMUSG00000027187	Cat	catalase	protein_coding	12359	P24270	-0.47817	1.68922	0.0054975	0.134077
ENSMUSG00000078994	Zfp429	zinc finger protein 429	protein_coding	72807	Q7M6Y0	-0.422155	1.2973	0.00550666	0.1341
ENSMUSG00000034570	Inpp5j	inositol polyphosphate 5-phosphatase J	protein_coding	170835	P59644	-0.2448	4.8865	0.00554928	0.134716
ENSMUSG00000026932	Nacc2	nucleus accumbens associated 2, BEN and BTB (POZ) domain containing	protein_coding	67991	Q9DCM7	-0.290983	4.11114	0.00555556	0.134716
ENSMUSG00000114277	Gm48583	predicted gene, 48583	processed_pseudogene	NA	NA	0.240115	3.90626	0.00555676	0.134716
ENSMUSG00000031754	Nudt21	nudix (nucleoside diphosphate linked moiety X)-type motif 21	protein_coding	68219	Q9CQF3	0.17459	4.89185	0.00557614	0.134986
ENSMUSG00000020888	Dvl2	dishevelled segment polarity protein 2	protein_coding	13543	Q60838	0.173577	4.42175	0.00561551	0.135737
ENSMUSG00000004642	Slbp	stem-loop binding protein	protein_coding	20492	Q3TSD8	0.216752	4.07795	0.00564675	0.136291
ENSMUSG00000030200	Bcl2l14	BCL2-like 14 (apoptosis facilitator)	protein_coding	66813	Q9CPT0	-0.564898	0.282567	0.00567968	0.136852
ENSMUSG00000038264	Sema7a	sema domain, immunoglobulin domain (Ig), and GPI membrane anchor, (semaphorin) 7A	protein_coding	20361	Q9QUR8	-0.273951	4.93214	0.00568678	0.136852
ENSMUSG00000075010	AW112010	expressed sequence AW112010	lincRNA	NA	NA	-0.514725	1.15798	0.00570244	0.137026
ENSMUSG00000020914	Top2a	topoisomerase (DNA) II alpha	protein_coding	21973	Q01320	-1.17056	0.201816	0.00571955	0.137236
ENSMUSG00000019872	Smpdl3a	sphingomyelin phosphodiesterase, acid-like 3A	protein_coding	57319	P70158	-0.398762	4.51383	0.0057328	0.137352
ENSMUSG00000020681	Ace	angiotensin I converting enzyme (peptidyl-dipeptidase A) 1	protein_coding	11421	Q3TU20	-0.292382	3.67802	0.00575906	0.137663
ENSMUSG00000029699	Ssc4d	scavenger receptor cysteine rich family, 4 domains	protein_coding	109267	A1L0T3	-0.321424	1.60973	0.00576269	0.137663
ENSMUSG00000009687	Fxyd5	FXYD domain-containing ion transport regulator 5	protein_coding	18301	P97808	-0.396429	2.87589	0.00578442	0.13798
ENSMUSG00000018427	Ypel2	yippee like 2	protein_coding	77864	Q0VA86	0.229832	5.25679	0.00579456	0.138021
ENSMUSG00000047591	Mafa	v-maf musculoaponeurotic fibrosarcoma oncogene family, protein A (avian)	protein_coding	378435	Q8CF90	0.361468	8.69052	0.00588315	0.139778
ENSMUSG00000055413	H2-Q5	histocompatibility 2, Q region locus 5	polymorphic_pseudogene	15016	NA	-0.809623	1.07893	0.00588549	0.139778
ENSMUSG00000039682	Lap3	leucine aminopeptidase 3	protein_coding	66988	Q9CPY7	-0.184963	4.71272	0.00592328	0.139927
ENSMUSG00000043782	Bicdl2	BICD family like cargo adaptor 2	protein_coding	212733	Q8CHW5	-0.374408	1.89317	0.00592511	0.139927
ENSMUSG00000114999	Gm7962	predicted gene 7962	processed_pseudogene	NA	NA	0.195725	3.84622	0.0059339	0.139927
ENSMUSG00000078945	Naip2	NLR family, apoptosis inhibitory protein 2	protein_coding	17948	Q8CGT0	-0.306615	5.86825	0.00593436	0.139927
ENSMUSG00000030737	Slco2b1	solute carrier organic anion transporter family, member 2b1	protein_coding	101488	Q3TQJ3	-0.583216	1.01685	0.0059573	0.139927
ENSMUSG00000029273	Sult1d1	sulfotransferase family 1D, member 1	protein_coding	53315	Q3UZZ6	-0.798288	3.21901	0.00596507	0.139927
ENSMUSG00000029095	Ablim2	actin-binding LIM protein 2	protein_coding	231148	E9Q4K0	-0.331839	1.26733	0.00597111	0.139927
ENSMUSG00000022780	Meltf	melanotransferrin	protein_coding	30060	Q544J8	0.435788	3.53299	0.00597832	0.139927
ENSMUSG00000038811	Gngt2	guanine nucleotide binding protein (G protein), gamma transducing activity polypeptide 2	protein_coding	14710	A2A614	-0.548328	-0.203879	0.00598207	0.139927
ENSMUSG00000062038	Gm10108	predicted pseudogene 10108	processed_pseudogene	NA	NA	-0.443917	0.192643	0.00598349	0.139927
ENSMUSG00000025223	Ldb1	LIM domain binding 1	protein_coding	16825	P70662	0.188782	6.52364	0.00598608	0.139927
ENSMUSG00000020641	Rsad2	radical S-adenosyl methionine domain containing 2	protein_coding	58185	Q8CBB9	-0.893457	5.05266	0.00602064	0.140512
ENSMUSG00000029097	Trmt44	tRNA methyltransferase 44	protein_coding	78890	Q9D2Q2	0.267049	2.6369	0.00602833	0.140512
ENSMUSG00000034422	Parp14	poly (ADP-ribose) polymerase family, member 14	protein_coding	547253	Q2EMV9	-0.46615	5.971	0.00604455	0.140689
ENSMUSG00000041992	Rapgef5	Rap guanine nucleotide exchange factor (GEF) 5	protein_coding	217944	Q8C0Q9	-0.376478	4.61199	0.00606723	0.141015
ENSMUSG00000015850	Adamtsl4	ADAMTS-like 4	protein_coding	229595	Q80T21	-0.5444	0.678376	0.00607805	0.141066
ENSMUSG00000031640	Gm45753	predicted gene 45753	protein_coding	NA	NA	-0.216508	3.40477	0.00608866	0.141112
ENSMUSG00000030761	Myo7a	myosin VIIA	protein_coding	17921	P97479	-0.347063	2.96229	0.00611051	0.141417
ENSMUSG00000027575	Arfgap1	ADP-ribosylation factor GTPase activating protein 1	protein_coding	228998	Q9EPJ9	0.150001	6.83596	0.00612682	0.141594
ENSMUSG00000020894	Vamp2	vesicle-associated membrane protein 2	protein_coding	22318	P63044	0.139857	7.86504	0.00615181	0.14197
ENSMUSG00000039220	Ppp1r10	protein phosphatase 1, regulatory subunit 10	protein_coding	52040	Q80W00	-0.232269	7.25573	0.00618799	0.142603
ENSMUSG00000061950	Ppp4r1	protein phosphatase 4, regulatory subunit 1	protein_coding	70351	E9PX53	0.182412	5.65787	0.006206	0.142817
ENSMUSG00000029121	Crmp1	collapsin response mediator protein 1	protein_coding	12933	Q6P1J1	-0.18815	5.82384	0.00621941	0.142924
ENSMUSG00000038736	Nudcd1	NudC domain containing 1	protein_coding	67429	Q6PIP5	-0.233005	4.47531	0.00623912	0.143115
ENSMUSG00000041057	Wdr43	WD repeat domain 43	protein_coding	72515	Q6ZQL4	0.172112	5.98179	0.00625169	0.143115
ENSMUSG00000032423	Syncrip	synaptotagmin binding, cytoplasmic RNA interacting protein	protein_coding	56403	A0A0R4J259	0.226967	6.03294	0.00625404	0.143115
ENSMUSG00000032602	Slc25a20	solute carrier family 25 (mitochondrial carnitine/acylcarnitine translocase), member 20	protein_coding	57279	Q9Z2Z6	-0.232067	3.46122	0.00629005	0.143456
ENSMUSG00000054619	Mettl7a1	methyltransferase like 7A1	protein_coding	70152	Q8C6B0	-0.368796	5.80433	0.00629388	0.143456
ENSMUSG00000047810	Ccdc88b	coiled-coil domain containing 88B	protein_coding	78317	Q4QRL3	-0.556963	0.223549	0.00633032	0.143456
ENSMUSG00000090086	AI480526	expressed sequence AI480526	lincRNA	NA	NA	0.398995	5.42017	0.00633376	0.143456
ENSMUSG00000050721	Plekho2	pleckstrin homology domain containing, family O member 2	protein_coding	102595	Q8K124	-0.288619	3.18837	0.00634834	0.143456
ENSMUSG00000027408	Cpxm1	carboxypeptidase X 1 (M14 family)	protein_coding	56264	Q3V190	0.50347	0.404006	0.00636752	0.143456
ENSMUSG00000107191	Gm43579	predicted gene 43579	antisense	NA	NA	-0.583755	1.34831	0.00637023	0.143456
ENSMUSG00000030739	Myh14	myosin, heavy polypeptide 14	protein_coding	71960	Q6URW6	-0.317632	5.93296	0.00637241	0.143456
ENSMUSG00000036270	Edc4	enhancer of mRNA decapping 4	protein_coding	234699	G5E896	0.154941	6.58866	0.00637384	0.143456
ENSMUSG00000041617	Ccdc74a	coiled-coil domain containing 74A	protein_coding	72315	E9Q9U8	-0.471164	0.0139034	0.00637536	0.143456
ENSMUSG00000102411	Gm36936	predicted gene, 36936	TEC	NA	NA	0.610651	1.19063	0.00638569	0.143456
ENSMUSG00000024826	Dpf2	D4, zinc and double PHD fingers family 2	protein_coding	19708	D3Z5N6	0.143414	6.49115	0.00639	0.143456
ENSMUSG00000024036	Slc37a1	solute carrier family 37 (glycerol-3-phosphate transporter), member 1	protein_coding	224674	Q8R070	-0.179851	6.15439	0.00639079	0.143456
ENSMUSG00000001829	Clpb	ClpB caseinolytic peptidase B	protein_coding	20480	Q3URM1	-0.190735	4.6335	0.00639399	0.143456
ENSMUSG00000046985	Tapt1	transmembrane anterior posterior transformation 1	protein_coding	231225	Q4VBD2	0.192461	5.63781	0.00640083	0.143456
ENSMUSG00000038564	Ift172	intraflagellar transport 172	protein_coding	67661	Q6VH22	-0.193604	5.22468	0.00645322	0.144324
ENSMUSG00000116461	Gm44502	predicted readthrough transcript (NMD candidate), 44502	protein_coding	NA	NA	0.180097	5.57714	0.00645724	0.144324
ENSMUSG00000068917	Clk2	CDC-like kinase 2	protein_coding	12748	F8WHX0	0.181402	5.14329	0.00649214	0.144381
ENSMUSG00000036916	Zfp280c	zinc finger protein 280C	protein_coding	208968	Q6P3Y5	0.306624	4.17742	0.00649615	0.144381
ENSMUSG00000029314	Gpat3	glycerol-3-phosphate acyltransferase 3	protein_coding	231510	Q8C0N2	-0.388125	1.77417	0.00650839	0.144381
ENSMUSG00000040711	Sh3pxd2b	SH3 and PX domains 2B	protein_coding	268396	A2AAY5	-0.502604	2.01556	0.00652848	0.144381
ENSMUSG00000038943	Prc1	protein regulator of cytokinesis 1	protein_coding	233406	Q99K43	-0.458331	1.30448	0.00653177	0.144381
ENSMUSG00000092622	Khdc3	KH domain containing 3, subcortical maternal complex member	protein_coding	66991	Q9CWU5	0.522829	-0.368348	0.00653572	0.144381
ENSMUSG00000029674	Limk1	LIM-domain containing, protein kinase	protein_coding	16885	E9PVB6	-0.311877	3.96877	0.00654503	0.144381
ENSMUSG00000037366	Pafah2	platelet-activating factor acetylhydrolase 2	protein_coding	100163	E9QNW6	-0.292124	3.64564	0.00654917	0.144381
ENSMUSG00000020186	Csrp2	cysteine and glycine-rich protein 2	protein_coding	13008	P97314	-0.333678	1.99664	0.00655172	0.144381
ENSMUSG00000034413	Neurl1b	neuralized E3 ubiquitin protein ligase 1B	protein_coding	240055	Q0MW30	-0.36589	2.19872	0.0065566	0.144381
ENSMUSG00000022702	Hira	histone cell cycle regulator	protein_coding	15260	Q61666	0.141889	5.97562	0.00656409	0.144381
ENSMUSG00000006301	Tmbim1	transmembrane BAX inhibitor motif containing 1	protein_coding	69660	Q3U717	-0.222376	6.30475	0.006566	0.144381
ENSMUSG00000092397	C130080G10Rik	RIKEN cDNA C130080G10 gene	antisense	NA	NA	0.416848	1.00092	0.00661405	0.145108
ENSMUSG00000073096	Lrrc61	leucine rich repeat containing 61	protein_coding	243371	A0A0R4J1J6	-0.271861	3.88166	0.00662117	0.145108
ENSMUSG00000025647	Shisa5	shisa family member 5	protein_coding	66940	Q9D7I0	-0.205325	5.6443	0.00662572	0.145108
ENSMUSG00000021962	Dcp1a	decapping mRNA 1A	protein_coding	75901	Q91YD3	0.17873	5.17595	0.00663558	0.145129
ENSMUSG00000028621	Cyb5rl	cytochrome b5 reductase-like	protein_coding	230582	B1AS42	-0.242424	3.56152	0.00665252	0.145304
ENSMUSG00000026915	Strbp	spermatid perinuclear RNA binding protein	protein_coding	20744	Q91WM1	-0.173814	6.04669	0.00668957	0.145918
ENSMUSG00000086288	Gm15265	predicted gene 15265	antisense	NA	NA	0.326779	1.64551	0.00671045	0.146179
ENSMUSG00000110773	AC061963.1	novel transcript, antisense to Kmt2a	antisense	NA	NA	0.472469	2.26345	0.00673552	0.146451
ENSMUSG00000021665	Hexb	hexosaminidase B	protein_coding	15212	P20060	-0.198148	5.02592	0.00674091	0.146451
ENSMUSG00000042284	Itga1	integrin alpha 1	protein_coding	109700	Q3V3R4	-0.33009	2.86177	0.00675916	0.146652
ENSMUSG00000079555	Haus3	HAUS augmin-like complex, subunit 3	protein_coding	231123	Q8QZX2	0.38686	0.909173	0.0068	0.147342
ENSMUSG00000027188	Pamr1	peptidase domain containing associated with muscle regeneration 1	protein_coding	210622	Q8BU25	-0.229347	6.16387	0.00681984	0.147576
ENSMUSG00000034485	Uaca	uveal autoantigen with coiled-coil domains and ankyrin repeats	protein_coding	72565	A0A0R4J0S7	-0.225474	7.15767	0.00685633	0.147781
ENSMUSG00000069306	Hist1h4m	histone cluster 1, H4m	protein_coding	100041230	B2RTM0	-0.420808	1.15797	0.00686848	0.147781
ENSMUSG00000041654	Slc39a11	solute carrier family 39 (metal ion transporter), member 11	protein_coding	69806	Q8BWY7	-0.325445	3.7646	0.0068716	0.147781
ENSMUSG00000026650	Meig1	meiosis expressed gene 1	protein_coding	104362	Q61845	-0.293655	2.48415	0.00687677	0.147781
ENSMUSG00000022856	Tmem41a	transmembrane protein 41a	protein_coding	66664	Q9CUY8	-0.239763	1.83624	0.00688037	0.147781
ENSMUSG00000099250	Rn7s2	7S RNA 2	misc_RNA	NA	NA	-0.296467	3.6591	0.00688363	0.147781
ENSMUSG00000026483	Fam129a	family with sequence similarity 129, member A	protein_coding	63913	Q3UW53	-0.329533	4.43718	0.00691834	0.148331
ENSMUSG00000026981	Il1rn	interleukin 1 receptor antagonist	protein_coding	16181	P25085	-1.48647	0.358156	0.00694135	0.148494
ENSMUSG00000038910	Plcl2	phospholipase C-like 2	protein_coding	224860	Q8K394	-0.146683	5.24392	0.00694418	0.148494
ENSMUSG00000079057	Cyp4v3	cytochrome P450, family 4, subfamily v, polypeptide 3	protein_coding	102294	B2RSR0	-0.174993	5.46151	0.00695648	0.148563
ENSMUSG00000048087	Gm4737	predicted gene 4737	protein_coding	11615	P50247	-0.891083	4.13806	0.00697593	0.148783
ENSMUSG00000026843	Fubp3	far upstream element (FUSE) binding protein 3	protein_coding	320267	Q3TIX6	0.199493	6.04677	0.00699808	0.149061
ENSMUSG00000019864	Rtn4ip1	reticulon 4 interacting protein 1	protein_coding	170728	A0A0R4J0S3	-0.235777	3.26019	0.0070959	0.150893
ENSMUSG00000093076	Mir3082	microRNA 3082	miRNA	NA	NA	0.31898	1.80925	0.00710259	0.150893
ENSMUSG00000030123	Plxnd1	plexin D1	protein_coding	67784	Q3UH93	-0.279724	3.55392	0.00711311	0.15092
ENSMUSG00000042228	Lyn	LYN proto-oncogene, Src family tyrosine kinase	protein_coding	17096	P25911	-0.432361	3.48567	0.00715202	0.151549
ENSMUSG00000031659	Adcy7	adenylate cyclase 7	protein_coding	11513	P51829	-0.59329	0.612789	0.00716986	0.151729
ENSMUSG00000075592	Nynrin	NYN domain and retroviral integrase containing	protein_coding	277154	Q5DTZ0	-0.24779	3.99252	0.0071856	0.151781
ENSMUSG00000035504	Reep6	receptor accessory protein 6	protein_coding	70335	Q9JM62	-0.234055	6.21754	0.00719733	0.151781
ENSMUSG00000033983	Coil	coilin	protein_coding	12812	E9Q284	0.208421	4.03001	0.00720022	0.151781
ENSMUSG00000033589	Reep4	receptor accessory protein 4	protein_coding	72549	Q8K072	-0.202022	3.29832	0.00722181	0.15204
ENSMUSG00000039041	Adrm1	adhesion regulating molecule 1	protein_coding	56436	Q9JKV1	0.150313	4.95798	0.00725807	0.152375
ENSMUSG00000114584	Gm47694	predicted gene, 47694	TEC	NA	NA	0.414979	1.42799	0.00727015	0.152375
ENSMUSG00000022546	Gpt	glutamic pyruvic transaminase, soluble	protein_coding	76282	Q566C3	0.209893	3.20845	0.00727457	0.152375
ENSMUSG00000038393	Txnip	thioredoxin interacting protein	protein_coding	56338	Q8BG60	0.279044	6.34875	0.00727506	0.152375
ENSMUSG00000026205	Slc23a3	solute carrier family 23 (nucleobase transporters), member 3	protein_coding	22626	A0A0R4J067	0.461374	0.786921	0.00729655	0.152629
ENSMUSG00000072324	Gm8420	predicted gene 8420	processed_pseudogene	NA	NA	-0.340091	0.586577	0.0073388	0.153126
ENSMUSG00000055531	Cpsf6	cleavage and polyadenylation specific factor 6	protein_coding	432508	Q6NVF9	0.312948	5.26649	0.00734059	0.153126
ENSMUSG00000024066	Xdh	xanthine dehydrogenase	protein_coding	22436	Q00519	-0.347147	1.4196	0.00735008	0.153126
ENSMUSG00000115074	Ndor1	NADPH dependent diflavin oxidoreductase 1	protein_coding	78797	A2AI05	0.192465	4.75604	0.00735787	0.153126
ENSMUSG00000030978	Rrm1	ribonucleotide reductase M1	protein_coding	20133	P07742	-0.204695	4.08663	0.00738464	0.153488
ENSMUSG00000038260	Trpm4	transient receptor potential cation channel, subfamily M, member 4	protein_coding	68667	Q7TN37	-0.213297	4.72196	0.00740304	0.153674
ENSMUSG00000040964	Arhgef10l	Rho guanine nucleotide exchange factor (GEF) 10-like	protein_coding	72754	A2AWP8	-0.221367	4.32924	0.00742456	0.153728
ENSMUSG00000100838	Gm29094	predicted gene 29094	protein_coding	NA	NA	-0.31473	2.34656	0.007427	0.153728
ENSMUSG00000027611	Procr	protein C receptor, endothelial	protein_coding	19124	Q64695	-0.588691	2.10396	0.0074339	0.153728
ENSMUSG00000056121	Fez2	fasciculation and elongation protein zeta 2 (zygin II)	protein_coding	225020	D3Z6D5	-0.237122	3.42252	0.00745278	0.153923
ENSMUSG00000020530	Ggnbp2	gametogenetin binding protein 2	protein_coding	217039	Q5SV77	0.141298	6.74124	0.00746508	0.153983
ENSMUSG00000035851	Ythdc1	YTH domain containing 1	protein_coding	231386	E9Q5K9	0.21512	6.037	0.00748102	0.154108
ENSMUSG00000024253	Dync2li1	dynein cytoplasmic 2 light intermediate chain 1	protein_coding	213575	Q8K0T2	-0.154798	4.73111	0.00749004	0.154108
ENSMUSG00000015711	Prune1	prune exopolyphosphatase	protein_coding	229589	Q8BIW1	-0.156896	5.25207	0.00750846	0.154292
ENSMUSG00000005823	Gpr108	G protein-coupled receptor 108	protein_coding	78308	Q91WD0	-0.161752	5.64088	0.00752837	0.154507
ENSMUSG00000032649	Colgalt2	collagen beta(1-O)galactosyltransferase 2	protein_coding	269132	Q6NVG7	-0.288063	1.27619	0.00754998	0.15469
ENSMUSG00000032812	Arap1	ArfGAP with RhoGAP domain, ankyrin repeat and PH domain 1	protein_coding	69710	Q4LDD4	-0.171806	5.63187	0.00755627	0.15469
ENSMUSG00000032489	Kif9	kinesin family member 9	protein_coding	16578	Q8C0X6	-0.181667	3.82911	0.00756994	0.154722
ENSMUSG00000053746	Ptrh1	peptidyl-tRNA hydrolase 1 homolog	protein_coding	329384	Q8BW00	-0.348213	2.61173	0.0075768	0.154722
ENSMUSG00000007850	Hnrnph1	heterogeneous nuclear ribonucleoprotein H1	protein_coding	59013	Q3TNG9	0.190392	8.1997	0.0075997	0.154996
ENSMUSG00000034037	Fgd5	FYVE, RhoGEF and PH domain containing 5	protein_coding	232237	E9QKY4	-0.292271	3.14552	0.00765104	0.155326
ENSMUSG00000021143	Pacs2	phosphofurin acidic cluster sorting protein 2	protein_coding	217893	E9Q7E9	-0.163341	5.89749	0.00765167	0.155326
ENSMUSG00000032580	Rbm5	RNA binding motif protein 5	protein_coding	83486	Q91YE7	0.187912	6.40425	0.00765595	0.155326
ENSMUSG00000025409	Mbd6	methyl-CpG binding domain protein 6	protein_coding	110962	Q3TY92	0.198369	6.60967	0.00766332	0.155326
ENSMUSG00000043541	Casc1	cancer susceptibility candidate 1	protein_coding	320662	A0A0R4J0S9	0.398676	1.31479	0.00766837	0.155326
ENSMUSG00000027249	F2	coagulation factor II	protein_coding	14061	P19221	-0.412408	1.01766	0.00767301	0.155326
ENSMUSG00000019944	Rhobtb1	Rho-related BTB domain containing 1	protein_coding	69288	Q9DAK3	0.310565	6.13479	0.00768613	0.155399
ENSMUSG00000091408	Gm6728	predicted gene 6728	processed_pseudogene	NA	NA	-0.282732	1.37814	0.00771417	0.155667
ENSMUSG00000062588	Gm6104	predicted gene 6104	processed_pseudogene	NA	NA	0.389665	0.641648	0.00771849	0.155667
ENSMUSG00000025069	Gsto2	glutathione S-transferase omega 2	protein_coding	68214	Q8BW12	-0.547303	1.78699	0.00776807	0.156474
ENSMUSG00000028753	Vwa5b1	von Willebrand factor A domain containing 5B1	protein_coding	75718	A9Z1V5	0.398281	2.63419	0.00781738	0.156797
ENSMUSG00000005718	Tfap4	transcription factor AP4	protein_coding	83383	Q9JIZ5	0.491425	1.67923	0.00784053	0.156797
ENSMUSG00000033543	Gtf2a2	general transcription factor II A, 2	protein_coding	235459	Q3TE88	0.188158	4.7957	0.00784178	0.156797
ENSMUSG00000026970	Rbms1	RNA binding motif, single stranded interacting protein 1	protein_coding	56878	Q3TTX8	-0.288698	4.17645	0.00784508	0.156797
ENSMUSG00000029190	D5Ertd579e	DNA segment, Chr 5, ERATO Doi 579, expressed	protein_coding	320661	E9QPJ5	0.248958	7.87064	0.00784589	0.156797
ENSMUSG00000042116	Vwa1	von Willebrand factor A domain containing 1	protein_coding	246228	Q8R2Z5	-0.252613	3.30446	0.00785073	0.156797
ENSMUSG00000035158	Mitf	melanogenesis associated transcription factor	protein_coding	17342	Q08874	-0.454954	2.8971	0.00785138	0.156797
ENSMUSG00000051627	Hist1h1e	histone cluster 1, H1e	protein_coding	50709	P43274	-0.4717	2.01236	0.00788648	0.15722
ENSMUSG00000097006	9530082P21Rik	RIKEN cDNA 9530082P21 gene	antisense	NA	NA	-0.349717	1.65904	0.00789699	0.15722
ENSMUSG00000022783	Spag6l	sperm associated antigen 6-like	protein_coding	50525	Q497N2	-0.39734	2.70687	0.00790149	0.15722
ENSMUSG00000047539	Fbxo28	F-box protein 28	protein_coding	67948	Q8BIG4	0.135833	5.3894	0.00792461	0.157369
ENSMUSG00000073436	Eme2	essential meiotic structure-specific endonuclease subunit 2	protein_coding	193838	Q56A04	0.211561	6.0561	0.00794103	0.157369
ENSMUSG00000015568	Lpl	lipoprotein lipase	protein_coding	16956	P11152	0.221979	6.7448	0.00794496	0.157369
ENSMUSG00000072082	Ccnf	cyclin F	protein_coding	12449	P51944	-0.487532	0.106004	0.00794846	0.157369
ENSMUSG00000028948	Nol9	nucleolar protein 9	protein_coding	74035	Q3TZX8	0.162676	5.06952	0.00796433	0.157369
ENSMUSG00000039473	Ubn1	ubinuclein 1	protein_coding	170644	Q4G0F8	0.19478	7.18442	0.00796682	0.157369
ENSMUSG00000020420	Zfp607a	zinc finger protein 607A	protein_coding	545938	Q3TQG9	0.356757	1.50592	0.00800146	0.157862
ENSMUSG00000084093	Gm16418	predicted pseudogene 16418	processed_pseudogene	NA	NA	-0.245951	2.69359	0.00802219	0.15808
ENSMUSG00000024793	Tnfrsf25	tumor necrosis factor receptor superfamily, member 25	protein_coding	85030	B1AWN9	0.611526	-0.274275	0.00810126	0.159261
ENSMUSG00000062300	Nectin2	nectin cell adhesion molecule 2	protein_coding	19294	P32507	-0.261257	4.82231	0.00810943	0.159261
ENSMUSG00000057143	Trim12c	tripartite motif-containing 12C	protein_coding	319236	D3Z3L3	-0.494706	2.50122	0.0081114	0.159261
ENSMUSG00000026546	Cfap45	cilia and flagella associated protein 45	protein_coding	71870	Q9D9U9	-0.394486	0.878289	0.00815935	0.160009
ENSMUSG00000026037	Orc2	origin recognition complex, subunit 2	protein_coding	18393	Q543F8	0.189318	5.15001	0.00817123	0.16005
ENSMUSG00000042589	Cux2	cut-like homeobox 2	protein_coding	13048	P70298	0.254003	5.10432	0.00818558	0.160139
ENSMUSG00000036983	Tfb1m	transcription factor B1, mitochondrial	protein_coding	224481	Q8JZM0	-0.361257	1.92669	0.00821173	0.160387
ENSMUSG00000002948	Map2k7	mitogen-activated protein kinase kinase 7	protein_coding	26400	Q8CE90	0.17749	6.27069	0.00821791	0.160387
ENSMUSG00000033355	Rtp4	receptor transporter protein 4	protein_coding	67775	Q9ER80	-0.75985	2.94299	0.00822984	0.160428
ENSMUSG00000043099	Hic1	hypermethylated in cancer 1	protein_coding	15248	Q9R1Y5	-0.279889	1.84608	0.00824343	0.160501
ENSMUSG00000022300	Dcaf13	DDB1 and CUL4 associated factor 13	protein_coding	223499	Q6PAC3	0.160451	5.56298	0.00826079	0.160576
ENSMUSG00000060550	H2-Q7	histocompatibility 2, Q region locus 7	protein_coding	15018	E9PWT4	-0.474399	2.82195	0.00827589	0.160576
ENSMUSG00000053137	Mapk11	mitogen-activated protein kinase 11	protein_coding	19094	Q9WUI1	-0.336627	2.04096	0.00828513	0.160576
ENSMUSG00000021643	Serf1	small EDRK-rich factor 1	protein_coding	20365	O88892	-0.432207	0.86089	0.00828664	0.160576
ENSMUSG00000031297	Slc7a3	solute carrier family 7 (cationic amino acid transporter, y+ system), member 3	protein_coding	11989	P70423	-0.468706	2.23036	0.00832577	0.161038
ENSMUSG00000028149	Rap1gds1	RAP1, GTP-GDP dissociation stimulator 1	protein_coding	229877	E9Q912	-0.159357	5.11008	0.00833024	0.161038
ENSMUSG00000063511	Snrnp70	small nuclear ribonucleoprotein 70 (U1)	protein_coding	20637	A2RS68	0.165688	7.5774	0.0083475	0.161039
ENSMUSG00000079020	Slc45a4	solute carrier family 45, member 4	protein_coding	106068	Q0P5V9	-0.17868	5.48075	0.00836023	0.161039
ENSMUSG00000029195	Klb	klotho beta	protein_coding	83379	Q99N32	-0.265173	3.00997	0.00836982	0.161039
ENSMUSG00000039990	Edrf1	erythroid differentiation regulatory factor 1	protein_coding	214764	E9Q9F9	0.183693	5.62338	0.00837523	0.161039
ENSMUSG00000051495	Irf2bp2	interferon regulatory factor 2 binding protein 2	protein_coding	270110	E9Q1P8	0.197088	6.0943	0.00837961	0.161039
ENSMUSG00000029648	Flt1	FMS-like tyrosine kinase 1	protein_coding	14254	A0A0R4J0A4	-0.265279	5.78022	0.00839186	0.161084
ENSMUSG00000060096	Amd-ps3	S-adenosylmethionine decarboxylase, pseudogene 3	processed_pseudogene	NA	NA	0.17107	5.23694	0.00840508	0.161148
ENSMUSG00000031782	Coq9	coenzyme Q9	protein_coding	67914	Q8K1Z0	-0.210767	5.08755	0.0084311	0.161263
ENSMUSG00000057778	Cyb5d2	cytochrome b5 domain containing 2	protein_coding	192986	Q5SSH8	-0.237732	2.74276	0.00843132	0.161263
ENSMUSG00000035000	Dpp4	dipeptidylpeptidase 4	protein_coding	13482	P28843	0.238585	5.97047	0.00844127	0.161263
ENSMUSG00000009741	Ubp1	upstream binding protein 1	protein_coding	22221	Q811S7	0.186547	6.50726	0.00845699	0.161263
ENSMUSG00000041912	Tdrkh	tudor and KH domain containing protein	protein_coding	72634	Q80VL1	-0.204516	3.59529	0.00847004	0.161263
ENSMUSG00000020326	Ccng1	cyclin G1	protein_coding	12450	P51945	-0.184039	6.75446	0.00847038	0.161263
ENSMUSG00000034327	Kctd9	potassium channel tetramerisation domain containing 9	protein_coding	105440	E9PUA6	-0.175277	4.80543	0.00848099	0.161277
ENSMUSG00000025134	Alyref	Aly/REF export factor	protein_coding	21681	O08583	0.167706	4.78507	0.00849303	0.161318
ENSMUSG00000006134	Crkl	v-crk avian sarcoma virus CT10 oncogene homolog-like	protein_coding	12929	P47941	0.175187	5.58561	0.00852894	0.161745
ENSMUSG00000020955	Ap4s1	adaptor-related protein complex AP-4, sigma 1	protein_coding	11782	Q9WVL1	0.177859	3.76227	0.00853533	0.161745
ENSMUSG00000028480	Glipr2	GLI pathogenesis-related 2	protein_coding	384009	Q9CYL5	-0.857518	0.609062	0.00857099	0.161904
ENSMUSG00000039246	Lyplal1	lysophospholipase-like 1	protein_coding	226791	E9QLB2	-0.262241	3.57573	0.00858685	0.161904
ENSMUSG00000028212	Ccne2	cyclin E2	protein_coding	12448	Q544H6	0.30664	1.77132	0.00859184	0.161904
ENSMUSG00000009535	Rnmt	RNA (guanine-7-) methyltransferase	protein_coding	67897	Q9D0L8	0.172647	5.10794	0.00859329	0.161904
ENSMUSG00000040599	Mis12	MIS12 kinetochore complex component	protein_coding	67139	Q9CY25	0.191429	4.67406	0.00859332	0.161904
ENSMUSG00000097715	Gpr137b-ps	G protein-coupled receptor 137B, pseudogene	transcribed_unprocessed_pseudogene	NA	NA	-0.218753	3.215	0.00861824	0.162186
ENSMUSG00000042826	Fgf11	fibroblast growth factor 11	protein_coding	14166	P70378	0.461705	0.389916	0.0086541	0.16248
ENSMUSG00000036918	Ttc7	tetratricopeptide repeat domain 7	protein_coding	225049	Q8BGB2	-0.171783	5.23329	0.00866526	0.16248
ENSMUSG00000042742	Bmt2	base methyltransferase of 25S rRNA 2	protein_coding	101148	Q8BXK4	0.283516	3.87875	0.00867322	0.16248
ENSMUSG00000041794	Myrip	myosin VIIA and Rab interacting protein	protein_coding	245049	Q8K3I4	-0.355376	2.64819	0.00867371	0.16248
ENSMUSG00000043953	Ccrl2	chemokine (C-C motif) receptor-like 2	protein_coding	54199	O35457	-0.327095	2.60392	0.00868815	0.162564
ENSMUSG00000114004	Gm48552	predicted gene, 48552	protein_coding	NA	NA	0.327281	1.01987	0.00870267	0.162649
ENSMUSG00000017009	Sdc4	syndecan 4	protein_coding	20971	O35988	-0.205059	7.09928	0.00872835	0.162834
ENSMUSG00000012428	Steap4	STEAP family member 4	protein_coding	117167	Q923B6	-1.12033	1.46291	0.0087389	0.162834
ENSMUSG00000029211	Gabra4	gamma-aminobutyric acid (GABA) A receptor, subunit alpha 4	protein_coding	14397	Q543Z0	-0.42221	3.71674	0.00874249	0.162834
ENSMUSG00000003476	Crhr2	corticotropin releasing hormone receptor 2	protein_coding	12922	A0A1D5RLK7	-0.438874	0.46525	0.00876329	0.162901
ENSMUSG00000074802	Gas2l3	growth arrest-specific 2 like 3	protein_coding	237436	A0A0R4J1A6	-0.73929	-0.146756	0.00877363	0.162901
ENSMUSG00000026856	Dolpp1	dolichyl pyrophosphate phosphatase 1	protein_coding	57170	A0A140T8S3	0.174608	4.07005	0.00877605	0.162901
ENSMUSG00000048787	Dcun1d3	DCN1, defective in cullin neddylation 1, domain containing 3 (S. cerevisiae)	protein_coding	233805	Q8K0V2	0.205142	4.63368	0.0087869	0.162917
ENSMUSG00000040028	Elavl1	ELAV (embryonic lethal, abnormal vision)-like 1 (Hu antigen R)	protein_coding	15568	P70372	0.140892	5.9552	0.00881758	0.163297
ENSMUSG00000040710	St8sia4	ST8 alpha-N-acetyl-neuraminide alpha-2,8-sialyltransferase 4	protein_coding	20452	A0A087WRA0	-0.517276	0.686214	0.00882742	0.163297
ENSMUSG00000097277	2900076A07Rik	RIKEN cDNA 2900076A07 gene	lincRNA	NA	NA	0.263658	3.00136	0.00886362	0.163541
ENSMUSG00000027878	Notch2	notch 2	protein_coding	18129	G5E8J0	-0.567777	1.51833	0.0088699	0.163541
ENSMUSG00000019929	Dcn	decorin	protein_coding	13179	P28654	0.97965	0.117001	0.00887067	0.163541
ENSMUSG00000025086	Trub1	TruB pseudouridine (psi) synthase family member 1	protein_coding	72133	Q8C0D0	0.188431	4.52995	0.00889479	0.163666
ENSMUSG00000004451	Ralb	v-ral simian leukemia viral oncogene B	protein_coding	64143	Q8CCG5	-0.161471	5.13271	0.00889749	0.163666
ENSMUSG00000021495	Fam193b	family with sequence similarity 193, member B	protein_coding	212483	Q3U2K0	0.206349	6.07991	0.00891618	0.163825
ENSMUSG00000099021	Rn7s1	7S RNA 1	misc_RNA	NA	NA	-0.27867	6.10531	0.00892974	0.163889
ENSMUSG00000063558	Aox1	aldehyde oxidase 1	protein_coding	11761	G3X8P9	0.326351	3.71949	0.00894191	0.163928
ENSMUSG00000078937	Cpt1b	carnitine palmitoyltransferase 1b, muscle	protein_coding	12895	Q924X2	0.405195	2.20358	0.00895568	0.163996
ENSMUSG00000027165	B230118H07Rik	RIKEN cDNA B230118H07 gene	protein_coding	68170	Q9CQI4	-0.270606	3.51745	0.00903243	0.164982
ENSMUSG00000039774	Galnt12	polypeptide N-acetylgalactosaminyltransferase 12	protein_coding	230145	Q60GT3	-0.188119	3.95081	0.00903911	0.164982
ENSMUSG00000022817	Itgb5	integrin beta 5	protein_coding	16419	O70309	-0.239772	5.52257	0.00903985	0.164982
ENSMUSG00000038871	Bpgm	2,3-bisphosphoglycerate mutase	protein_coding	12183	P15327	-0.224222	4.71753	0.00907136	0.165114
ENSMUSG00000085833	Gm13003	predicted gene 13003	lincRNA	NA	NA	0.348434	2.1326	0.00908882	0.165114
ENSMUSG00000100455	Gm29170	predicted gene 29170	sense_intronic	NA	NA	0.400989	1.085	0.00909613	0.165114
ENSMUSG00000063953	Amd2	S-adenosylmethionine decarboxylase 2	protein_coding	100041585	D3Z6H8	0.181886	4.38454	0.00910124	0.165114
ENSMUSG00000030138	Bms1	BMS1, ribosome biogenesis factor	protein_coding	213895	Q6PGF5	0.180674	5.68385	0.0091038	0.165114
ENSMUSG00000029032	Arhgef16	Rho guanine nucleotide exchange factor (GEF) 16	protein_coding	230972	Q3U5C8	-0.157387	6.45639	0.00910776	0.165114
ENSMUSG00000068921	Dap3	death associated protein 3	protein_coding	65111	A0A0R4J1B9	0.152096	5.72387	0.00915696	0.165821
ENSMUSG00000021993	Mipep	mitochondrial intermediate peptidase	protein_coding	70478	A6H611	-0.224113	3.90729	0.00916868	0.165849
ENSMUSG00000072214	2005-09-01	septin 5	protein_coding	18951	Q9Z2Q6	-0.185187	6.35319	0.00918137	0.165895
ENSMUSG00000035517	Tdrd7	tudor domain containing 7	protein_coding	100121	A0A0A0MQD1	-0.154749	5.93991	0.00919509	0.165959
ENSMUSG00000114579	Gm4130	predicted gene 4130	processed_pseudogene	NA	NA	0.176984	3.54634	0.00927619	0.167023
ENSMUSG00000040605	Bace2	beta-site APP-cleaving enzyme 2	protein_coding	56175	A0A0R4J0I8	0.201851	8.88565	0.00929015	0.167023
ENSMUSG00000044098	Rsbn1	rosbin, round spermatid basic protein 1	protein_coding	229675	Q80T69	0.308787	4.58472	0.00929884	0.167023
ENSMUSG00000028443	Nudt2	nudix (nucleoside diphosphate linked moiety X)-type motif 2	protein_coding	66401	P56380	-0.245919	2.08508	0.00930524	0.167023
ENSMUSG00000079363	Gbp4	guanylate binding protein 4	protein_coding	17472	A4UUI3	-0.555211	1.57357	0.00931013	0.167023
ENSMUSG00000042677	Zc3h12a	zinc finger CCCH type containing 12A	protein_coding	230738	Q5D1E7	-0.422956	1.2346	0.00931543	0.167023
ENSMUSG00000084289	Gm6977	predicted gene 6977	processed_pseudogene	NA	NA	-0.283133	2.39471	0.00932855	0.167074
ENSMUSG00000006435	Neurl1a	neuralized E3 ubiquitin protein ligase 1A	protein_coding	18011	Q499W5	-0.240055	5.40966	0.00935953	0.167416
ENSMUSG00000051351	Zfp46	zinc finger protein 46	protein_coding	22704	Q8BPP0	0.204043	4.19612	0.00936816	0.167416
ENSMUSG00000116508	Gm49463	predicted gene, 49463	antisense	NA	NA	-0.280286	2.02809	0.00940246	0.167727
ENSMUSG00000046192	Iqub	IQ motif and ubiquitin domain containing	protein_coding	214704	Q8CDK3	-0.435165	1.35477	0.00940612	0.167727
ENSMUSG00000053040	Aph1c	aph1 homolog C, gamma secretase subunit	protein_coding	68318	Q9DCZ9	-0.371961	1.3248	0.00943759	0.168104
ENSMUSG00000039599	Fam149b	family with sequence similarity 149, member B	protein_coding	105428	Q6NSV7	-0.141973	5.10717	0.00945333	0.168201
ENSMUSG00000026094	Stk17b	serine/threonine kinase 17b (apoptosis-inducing)	protein_coding	98267	Q8BG48	-0.336647	0.481749	0.00947913	0.168477
ENSMUSG00000022545	Ercc4	excision repair cross-complementing rodent repair deficiency, complementation group 4	protein_coding	50505	Q3UEU6	0.180603	4.00197	0.00951192	0.168788
ENSMUSG00000003051	Elf3	E74-like factor 3	protein_coding	13710	Q3UPW2	-0.336605	5.37168	0.00952334	0.168788
ENSMUSG00000022014	Epsti1	epithelial stromal interaction 1 (breast)	protein_coding	108670	A0A140T8I6	-0.523586	-0.531182	0.00952911	0.168788
ENSMUSG00000045598	Zfp553	zinc finger protein 553	protein_coding	233887	Q3US17	0.175771	4.84074	0.00954518	0.168788
ENSMUSG00000020905	Usp43	ubiquitin specific peptidase 43	protein_coding	216835	A6PWR8	-0.474621	1.83811	0.00954852	0.168788
ENSMUSG00000063296	Tmem117	transmembrane protein 117	protein_coding	320709	Q8BH18	0.487613	4.41564	0.00955873	0.168788
ENSMUSG00000106838	1810017P11Rik	RIKEN cDNA 1810017P11 gene	TEC	NA	NA	0.483264	1.0766	0.00957702	0.168928
ENSMUSG00000005682	Pan2	PAN2 poly(A) specific ribonuclease subunit	protein_coding	103135	Q8BGF7	0.236888	6.13514	0.00961146	0.169353
ENSMUSG00000010608	Rbm25	RNA binding motif protein 25	protein_coding	67039	B2RY56	0.218999	6.6397	0.00963943	0.169662
ENSMUSG00000042331	Specc1	sperm antigen with calponin homology and coiled-coil domains 1	protein_coding	432572	A0A0J9YUR2	-0.251916	4.42544	0.00966364	0.169905
ENSMUSG00000035293	G2e3	G2/M-phase specific E3 ubiquitin ligase	protein_coding	217558	Q5RJY2	0.419834	5.03379	0.00969222	0.170015
ENSMUSG00000059183	Mtfmt	mitochondrial methionyl-tRNA formyltransferase	protein_coding	69606	Q3V021	0.217653	2.94615	0.009697	0.170015
ENSMUSG00000020801	Med31	mediator complex subunit 31	protein_coding	67279	Q9CXU1	0.214526	3.45072	0.00970116	0.170015
ENSMUSG00000032436	Cmtm7	CKLF-like MARVEL transmembrane domain containing 7	protein_coding	102545	Q9ESD6	-0.378695	1.89831	0.00972783	0.1703
ENSMUSG00000037405	Icam1	intercellular adhesion molecule 1	protein_coding	15894	P13597	-0.421507	4.36566	0.00977545	0.170656
ENSMUSG00000029335	Bmp3	bone morphogenetic protein 3	protein_coding	110075	A0A0G2JEU2	-0.388414	2.14454	0.00979817	0.170656
ENSMUSG00000017830	Dhx58	DEXH (Asp-Glu-X-His) box polypeptide 58	protein_coding	80861	Q99J87	-0.532063	2.79719	0.00981333	0.170656
ENSMUSG00000022805	Maats1	MYCBP-associated, testis expressed 1	protein_coding	320214	Q8BRC6	-0.404004	3.12723	0.00981405	0.170656
ENSMUSG00000004317	Clcn5	chloride channel, voltage-sensitive 5	protein_coding	12728	B1ATV0	-0.309035	5.37085	0.00981423	0.170656
ENSMUSG00000030047	Arhgap25	Rho GTPase activating protein 25	protein_coding	232201	Q8BYW1	-0.353611	-0.342861	0.0098162	0.170656
ENSMUSG00000037315	Jade3	jade family PHD finger 3	protein_coding	382207	A0A140T8R5	0.288432	5.64891	0.0098214	0.170656
ENSMUSG00000100967	Gm29666	predicted gene 29666	protein_coding	NA	NA	0.352349	0.295546	0.00983747	0.170753
ENSMUSG00000043004	Gng2	guanine nucleotide binding protein (G protein), gamma 2	protein_coding	14702	P63213	-0.311672	3.62198	0.00990908	0.171814
ENSMUSG00000025451	Paip1	polyadenylate binding protein-interacting protein 1	protein_coding	218693	D3Z3J6	0.165376	5.63087	0.00992289	0.171859
ENSMUSG00000025287	Acot9	acyl-CoA thioesterase 9	protein_coding	56360	Q9R0X4	-0.330199	3.3533	0.00993279	0.171859
ENSMUSG00000026304	Rab17	RAB17, member RAS oncogene family	protein_coding	19329	P35292	-0.52153	-0.325955	0.00996479	0.17223
ENSMUSG00000027804	Ppid	peptidylprolyl isomerase D (cyclophilin D)	protein_coding	67738	Q9CR16	0.148707	4.56433	0.00997718	0.172262
ENSMUSG00000041842	Fhdc1	FH2 domain containing 1	protein_coding	229474	Q3ULZ2	0.192743	6.05581	0.010066	0.173054
ENSMUSG00000037890	Wdr19	WD repeat domain 19	protein_coding	213081	Q3UGF1	-0.236349	3.42206	0.0100765	0.173054
ENSMUSG00000097908	4933404O12Rik	RIKEN cDNA 4933404O12 gene	lincRNA	66752	NA	-0.213035	2.99851	0.0100901	0.173054
ENSMUSG00000025650	Col7a1	collagen, type VII, alpha 1	protein_coding	12836	Q63870	0.356443	1.31991	0.0100973	0.173054
ENSMUSG00000022617	Chkb	choline kinase beta	protein_coding	12651	O55229	0.164696	5.55543	0.0101008	0.173054
ENSMUSG00000042647	Acad12	acyl-Coenzyme A dehydrogenase family, member 12	protein_coding	338350	D3Z7X0	-0.339923	2.54806	0.0101147	0.173054
ENSMUSG00000097746	Gm6225	predicted gene 6225	processed_transcript	NA	NA	0.454925	-0.175598	0.0101176	0.173054
ENSMUSG00000065979	Cpped1	calcineurin-like phosphoesterase domain containing 1	protein_coding	223978	Q8BFS6	-0.195693	4.3064	0.0101239	0.173054
ENSMUSG00000046312	AI464131	expressed sequence AI464131	protein_coding	329828	Q69ZQ1	-0.423704	1.01245	0.0101307	0.173054
ENSMUSG00000015932	Dstn	destrin	protein_coding	56431	Q4FK36	0.175179	9.65426	0.0101317	0.173054
ENSMUSG00000034403	Pja1	praja ring finger ubiquitin ligase 1	protein_coding	18744	O55176	-0.146522	6.17306	0.0101397	0.173054
ENSMUSG00000036779	Tent4b	terminal nucleotidyltransferase 4B	protein_coding	214627	E9QJT6	0.228344	4.83031	0.0101679	0.173354
ENSMUSG00000034785	Dio1	deiodinase, iodothyronine, type I	protein_coding	13370	Q61153	-0.34446	6.21565	0.0102067	0.173834
ENSMUSG00000026458	Ppfia4	protein tyrosine phosphatase, receptor type, f polypeptide (PTPRF), interacting protein (liprin), alpha 4	protein_coding	68507	B8QI36	0.473552	1.007	0.0102232	0.173934
ENSMUSG00000032122	Slc37a2	solute carrier family 37 (glycerol-3-phosphate transporter), member 2	protein_coding	56857	Q9WU81	-0.838755	2.04276	0.0102427	0.174083
ENSMUSG00000057193	Slc44a2	solute carrier family 44, member 2	protein_coding	68682	Q8BY89	-0.193731	3.72991	0.010331	0.175401
ENSMUSG00000025040	Fundc1	FUN14 domain containing 1	protein_coding	72018	H3BJZ1	-0.154745	4.38043	0.0104278	0.176861
ENSMUSG00000039457	Ppl	periplakin	protein_coding	19041	G5E898	-0.261155	5.64178	0.0105055	0.177966
ENSMUSG00000035165	Kcne3	potassium voltage-gated channel, Isk-related subfamily, gene 3	protein_coding	57442	Q545H9	-0.524638	-0.105421	0.0105156	0.177966
ENSMUSG00000057157	Gm6054	predicted gene 6054	processed_pseudogene	NA	NA	-0.314281	1.64473	0.010531	0.177966
ENSMUSG00000020573	Pik3cg	phosphatidylinositol-4,5-bisphosphate 3-kinase catalytic subunit gamma	protein_coding	30955	Q3UVA4	-0.494222	0.962721	0.0105435	0.177966
ENSMUSG00000032965	Ift57	intraflagellar transport 57	protein_coding	73916	B2RQZ0	0.210308	6.51395	0.0105646	0.177966
ENSMUSG00000042524	Sun2	Sad1 and UNC84 domain containing 2	protein_coding	223697	Q8BJS4	-0.245054	6.01914	0.010567	0.177966
ENSMUSG00000037103	Dcaf15	DDB1 and CUL4 associated factor 15	protein_coding	212123	Q6PFH3	0.195025	4.23168	0.0105693	0.177966
ENSMUSG00000019917	2010-09-01	septin 10	protein_coding	103080	A0A1W2P6J7	-0.225721	3.02094	0.0105917	0.177997
ENSMUSG00000079965	Gm14853	predicted gene 14853	processed_pseudogene	NA	NA	0.381001	0.532443	0.010593	0.177997
ENSMUSG00000060572	Mfap2	microfibrillar-associated protein 2	protein_coding	17150	Q99PM0	0.526724	-0.132594	0.0106205	0.178125
ENSMUSG00000047246	Hist1h2be	histone cluster 1, H2be	protein_coding	319179	Q6ZWY9	-0.352869	2.84423	0.0106224	0.178125
ENSMUSG00000020115	Tbk1	TANK-binding kinase 1	protein_coding	56480	A1L361	0.150489	5.61566	0.0106564	0.178126
ENSMUSG00000029714	Gigyf1	GRB10 interacting GYF protein 1	protein_coding	57330	Q99MR1	0.219964	6.09863	0.0106655	0.178126
ENSMUSG00000035735	Dagla	diacylglycerol lipase, alpha	protein_coding	269060	A4FU75	-0.213435	6.17241	0.0106834	0.178126
ENSMUSG00000049047	Armcx3	armadillo repeat containing, X-linked 3	protein_coding	71703	Q8BHS6	-0.178276	6.52207	0.0106994	0.178126
ENSMUSG00000032842	Abcc10	ATP-binding cassette, sub-family C (CFTR/MRP), member 10	protein_coding	224814	Q8R4P9	0.236176	3.98454	0.0107282	0.178126
ENSMUSG00000055026	Gabrg3	gamma-aminobutyric acid (GABA) A receptor, subunit gamma 3	protein_coding	14407	P27681	0.596933	-0.369169	0.0107282	0.178126
ENSMUSG00000090891	D6Ertd527e	DNA segment, Chr 6, ERATO Doi 527, expressed	protein_coding	52372	A0A0N4SWI3	0.416388	1.03235	0.0107293	0.178126
ENSMUSG00000043164	Tmem212	transmembrane protein 212	protein_coding	208613	Q8C6V3	0.427765	3.48088	0.0107298	0.178126
ENSMUSG00000035900	Gramd4	GRAM domain containing 4	protein_coding	223752	D3YUE7	-0.299273	3.6589	0.0107413	0.178126
ENSMUSG00000019437	Tlcd1	TLC domain containing 1	protein_coding	68385	Q99JT6	0.175765	4.48525	0.0107605	0.178126
ENSMUSG00000060475	Wtap	Wilms tumour 1-associating protein	protein_coding	60532	Q9ER69	0.13754	5.32283	0.0107684	0.178126
ENSMUSG00000020628	Trappc12	trafficking protein particle complex 12	protein_coding	217449	Q3UGE1	-0.169546	4.86087	0.0107723	0.178126
ENSMUSG00000095105	Edaradd	EDAR (ectodysplasin-A receptor)-associated death domain	protein_coding	171211	Q5D0F1	0.293227	2.44811	0.0107728	0.178126
ENSMUSG00000081137	BC022960	cDNA sequence BC022960	transcribed_processed_pseudogene	NA	NA	0.52488	0.13308	0.0107753	0.178126
ENSMUSG00000037750	Fam222b	family with sequence similarity 222, member B	protein_coding	216971	E9PXL0	0.153246	5.05712	0.0107907	0.178199
ENSMUSG00000026896	Ifih1	interferon induced with helicase C domain 1	protein_coding	71586	Q8R5F7	-0.297134	4.30718	0.0108818	0.179356
ENSMUSG00000028551	Cdkn2c	cyclin dependent kinase inhibitor 2C	protein_coding	12580	Q60772	-0.333247	1.75485	0.010892	0.179356
ENSMUSG00000113059	Gm46344	predicted gene, 46344	processed_pseudogene	NA	NA	-0.423399	-0.217125	0.0108988	0.179356
ENSMUSG00000062822	4833420G17Rik	RIKEN cDNA 4833420G17 gene	protein_coding	67392	Q3UJC8	0.271125	5.06501	0.0109047	0.179356
ENSMUSG00000025198	Erlin1	ER lipid raft associated 1	protein_coding	226144	A0A0R4J1G5	-0.170256	4.98504	0.0109569	0.17998
ENSMUSG00000107881	Gm44250	predicted gene, 44250	TEC	NA	NA	-0.247218	3.87863	0.0109662	0.17998
ENSMUSG00000040562	Gstm2	glutathione S-transferase, mu 2	protein_coding	14863	P15626	0.294725	3.1815	0.0109757	0.17998
ENSMUSG00000019851	Perp	PERP, TP53 apoptosis effector	protein_coding	64058	Q9JK95	-0.173258	4.13927	0.0110017	0.180225
ENSMUSG00000017314	Mpp2	membrane protein, palmitoylated 2 (MAGUK p55 subfamily member 2)	protein_coding	50997	Q9WV34	-0.216785	4.86409	0.0110227	0.180388
ENSMUSG00000103445	Gm36948	predicted gene, 36948	TEC	NA	NA	0.533223	0.115675	0.0111463	0.182049
ENSMUSG00000001227	Sema6b	sema domain, transmembrane domain (TM), and cytoplasmic domain, (semaphorin) 6B	protein_coding	20359	O54951	-0.26267	2.80502	0.0111465	0.182049
ENSMUSG00000018449	Rpain	RPA interacting protein	protein_coding	69723	Q0PL81	0.222755	2.40444	0.0112005	0.182649
ENSMUSG00000045659	Plekha7	pleckstrin homology domain containing, family A member 7	protein_coding	233765	Q3UIL6	-0.262697	3.06955	0.0112085	0.182649
ENSMUSG00000007888	Crlf1	cytokine receptor-like factor 1	protein_coding	12931	Q9JM58	-0.319347	0.696838	0.0112263	0.182649
ENSMUSG00000056487	Mettl7a2	methyltransferase like 7A2	protein_coding	393082	Q5I0W6	-0.345027	1.41729	0.0112281	0.182649
ENSMUSG00000043131	Mob1a	MOB kinase activator 1A	protein_coding	232157	Q921Y0	0.167075	5.91555	0.011265	0.183068
ENSMUSG00000021032	Ngb	neuroglobin	protein_coding	64242	Q3USR6	0.446059	0.565104	0.0112788	0.18311
ENSMUSG00000095079	Igha	immunoglobulin heavy constant alpha	IG_C_gene	NA	NA	-2.23062	0.834705	0.0113158	0.183527
ENSMUSG00000055491	Pprc1	peroxisome proliferative activated receptor, gamma, coactivator-related 1	protein_coding	226169	Q6NZN1	0.244392	5.83361	0.0113338	0.183637
ENSMUSG00000006471	Ndor1	NADPH dependent diflavin oxidoreductase 1	protein_coding	78797	A2AI05	0.177259	5.2737	0.0113744	0.184013
ENSMUSG00000066279	Chrna10	cholinergic receptor, nicotinic, alpha polypeptide 10	protein_coding	504186	B2RX82	-0.38512	-0.217911	0.0113818	0.184013
ENSMUSG00000050549	Fam241a	family with sequence similarity 241, member A	protein_coding	70617	Q9CZL2	-0.309751	1.335	0.0113908	0.184013
ENSMUSG00000048696	Mex3d	mex3 RNA binding family member D	protein_coding	237400	D3YTR3	0.209885	4.02054	0.011413	0.184023
ENSMUSG00000017692	Rhbdl3	rhomboid like 3	protein_coding	246104	P58873	-0.262521	4.34356	0.0114233	0.184023
ENSMUSG00000090215	Trim34b	tripartite motif-containing 34B	protein_coding	434218	K7N6K2	-0.370683	0.704048	0.0114253	0.184023
ENSMUSG00000081205	Gm5940	predicted gene 5940	processed_pseudogene	NA	NA	0.397994	0.372665	0.0114889	0.184864
ENSMUSG00000030788	Rnf141	ring finger protein 141	protein_coding	67150	Q99MB7	-0.181094	5.81077	0.0115041	0.184927
ENSMUSG00000032295	Man2c1	mannosidase, alpha, class 2C, member 1	protein_coding	73744	Q91W89	0.166977	6.12215	0.0115178	0.184953
ENSMUSG00000031935	Med17	mediator complex subunit 17	protein_coding	234959	Q8VCD5	0.146445	4.56789	0.0115356	0.184953
ENSMUSG00000028869	Gnl2	guanine nucleotide binding protein-like 2 (nucleolar)	protein_coding	230737	Q3V3N5	0.171975	6.05408	0.0115493	0.184953
ENSMUSG00000074749	Kiz	kizuna centrosomal protein	protein_coding	228730	Q3UXL4	-0.211457	4.53709	0.0115511	0.184953
ENSMUSG00000028414	Fktn	fukutin	protein_coding	246179	Q8R507	-0.274102	5.49568	0.0115703	0.185079
ENSMUSG00000021432	Slc35b3	solute carrier family 35, member B3	protein_coding	108652	Q922Q5	0.153081	4.16367	0.0115979	0.185339
ENSMUSG00000027166	Dnajc24	DnaJ heat shock protein family (Hsp40) member C24	protein_coding	99349	A2A4A1	0.3062	5.03778	0.011615	0.185431
ENSMUSG00000020057	Dram1	DNA-damage regulated autophagy modulator 1	protein_coding	71712	Q9DC58	-0.459358	0.597988	0.0116313	0.185504
ENSMUSG00000031729	Ist1	increased sodium tolerance 1 homolog (yeast)	protein_coding	71955	Q9CX00	0.127977	6.72954	0.0116423	0.185504
ENSMUSG00000001376	Vps50	VPS50 EARP/GARPII complex subunit	protein_coding	73288	Q8CI71	-0.217213	5.1881	0.01167	0.185763
ENSMUSG00000024317	Rnf138	ring finger protein 138	protein_coding	56515	Q9CQE0	0.192214	4.13055	0.0117008	0.185998
ENSMUSG00000022974	Paxbp1	PAX3 and PAX7 binding protein 1	protein_coding	67367	P58501	0.23566	5.28646	0.0117075	0.185998
ENSMUSG00000014245	Pigl	phosphatidylinositol glycan anchor biosynthesis, class L	protein_coding	327942	Q5SX19	0.253266	2.18844	0.0117357	0.186264
ENSMUSG00000039304	Tnfsf10	tumor necrosis factor (ligand) superfamily, member 10	protein_coding	22035	P50592	-0.413631	4.51156	0.01178	0.186786
ENSMUSG00000046667	Rbm12b1	RNA binding motif protein 12 B1	protein_coding	72397	Q80YR9	0.262586	2.16926	0.0117947	0.186827
ENSMUSG00000004266	Ptpn6	protein tyrosine phosphatase, non-receptor type 6	protein_coding	15170	P29351	-0.184113	5.05062	0.0118081	0.186827
ENSMUSG00000005566	Trim28	tripartite motif-containing 28	protein_coding	21849	Q5EBP9	0.185064	7.18288	0.0118169	0.186827
ENSMUSG00000004846	Plod3	procollagen-lysine, 2-oxoglutarate 5-dioxygenase 3	protein_coding	26433	Q9R0E1	-0.15454	5.25231	0.0118308	0.186858
ENSMUSG00000022199	Slc22a17	solute carrier family 22 (organic cation transporter), member 17	protein_coding	59049	Q9D9E0	0.159152	6.06942	0.0118418	0.186858
ENSMUSG00000021546	Hnrnpk	heterogeneous nuclear ribonucleoprotein K	protein_coding	15387	P61979	0.151498	8.14354	0.0118927	0.18748
ENSMUSG00000029130	Rnf32	ring finger protein 32	protein_coding	56874	Q9JIT1	-0.303777	1.98659	0.0119107	0.187582
ENSMUSG00000022479	Vdr	vitamin D (1,25-dihydroxyvitamin D3) receptor	protein_coding	22337	P48281	0.305949	7.21778	0.0119394	0.187628
ENSMUSG00000037364	Srrt	serrate RNA effector molecule homolog (Arabidopsis)	protein_coding	83701	Q99MR6	0.144822	6.42557	0.0119432	0.187628
ENSMUSG00000050965	Prkca	protein kinase C, alpha	protein_coding	18750	P20444	0.294881	6.94767	0.0119481	0.187628
ENSMUSG00000106279	Gm47287	predicted gene, 47287	miRNA	NA	NA	-0.276409	5.39759	0.0120145	0.188489
ENSMUSG00000032000	Birc3	baculoviral IAP repeat-containing 3	protein_coding	11796	A2CGA5	-0.562648	4.73743	0.0120372	0.188664
ENSMUSG00000105954	Gm42793	predicted gene 42793	TEC	NA	NA	-0.608231	2.58176	0.0120626	0.188878
ENSMUSG00000040525	Cblc	Casitas B-lineage lymphoma c	protein_coding	80794	G3X9U0	-0.360045	2.9054	0.012074	0.188878
ENSMUSG00000033762	Recql4	RecQ protein-like 4	protein_coding	79456	A0A0R4J0J3	0.335757	1.20887	0.0121465	0.189829
ENSMUSG00000039231	Suv39h1	suppressor of variegation 3-9 1	protein_coding	20937	A2AC19	0.169978	3.73385	0.0121746	0.190087
ENSMUSG00000041236	Vps41	VPS41 HOPS complex subunit	protein_coding	218035	Q5KU39	-0.150377	6.34739	0.0122396	0.190763
ENSMUSG00000026043	Col3a1	collagen, type III, alpha 1	protein_coding	12825	P08121	0.832946	1.13957	0.0122413	0.190763
ENSMUSG00000107211	Gm5864	predicted gene 5864	processed_pseudogene	NA	NA	-0.29673	0.602121	0.0122671	0.190983
ENSMUSG00000037716	Ccdc33	coiled-coil domain containing 33	protein_coding	382077	E9QQ55	-0.408606	1.91369	0.012297	0.191267
ENSMUSG00000022799	Arhgap31	Rho GTPase activating protein 31	protein_coding	12549	A6X8Z5	-0.305989	3.77631	0.012319	0.191389
ENSMUSG00000023921	Mut	methylmalonyl-Coenzyme A mutase	protein_coding	17850	P16332	-0.230434	4.92352	0.0123284	0.191389
ENSMUSG00000028882	Ppp1r8	protein phosphatase 1, regulatory subunit 8	protein_coding	100336	A2ADR8	0.150912	5.20803	0.0123785	0.191984
ENSMUSG00000056592	Zfp658	zinc finger protein 658	protein_coding	210104	Q5PPQ4	0.310273	2.36454	0.0124039	0.192049
ENSMUSG00000048497	Mmgt2	membrane magnesium transporter 2	protein_coding	216829	Q8R3L0	-0.171403	4.42618	0.0124068	0.192049
ENSMUSG00000117679	Apbb3	Mus musculus amyloid beta (A4) protein-binding, family B, member 3 (Apbb3), transcript variant 2, mRNA.	protein_coding	225372	Q3UR23	0.210404	4.745	0.012418	0.192049
ENSMUSG00000003545	Fosb	FBJ osteosarcoma oncogene B	protein_coding	14282	A0A140LIE4	0.614771	4.808	0.0124601	0.192331
ENSMUSG00000082838	Gm14519	predicted gene 14519	processed_pseudogene	NA	NA	0.272403	2.98059	0.0124681	0.192331
ENSMUSG00000025795	Rassf3	Ras association (RalGDS/AF-6) domain family member 3	protein_coding	192678	Q99P51	-0.187689	5.93841	0.0124716	0.192331
ENSMUSG00000029408	Abcb9	ATP-binding cassette, sub-family B (MDR/TAP), member 9	protein_coding	56325	Q9JJ59	-0.205144	5.60809	0.0124949	0.192509
ENSMUSG00000105145	Gm47299	predicted gene, 47299	miRNA	NA	NA	-0.276629	2.97702	0.0125579	0.192784
ENSMUSG00000047909	Ankrd16	ankyrin repeat domain 16	protein_coding	320816	A2AS55	0.238505	4.75208	0.0125746	0.192784
ENSMUSG00000015846	Rxra	retinoid X receptor alpha	protein_coding	20181	A2AJP1	-0.198812	5.48145	0.0125816	0.192784
ENSMUSG00000104810	Gm5684	predicted gene 5684	processed_pseudogene	NA	NA	-0.292492	1.42708	0.0125897	0.192784
ENSMUSG00000022800	Fyttd1	forty-two-three domain containing 1	protein_coding	69823	Q91Z49	0.147717	6.31824	0.012596	0.192784
ENSMUSG00000039765	Cc2d2a	coiled-coil and C2 domain containing 2A	protein_coding	231214	Q8CFW7	-0.304845	3.99255	0.012607	0.192784
ENSMUSG00000040189	Ccdc114	coiled-coil domain containing 114	protein_coding	211535	NA	-0.276166	2.8409	0.012613	0.192784
ENSMUSG00000035597	Prpf39	pre-mRNA processing factor 39	protein_coding	328110	E9QJV4	0.291763	5.01542	0.0126149	0.192784
ENSMUSG00000031351	Zfp185	zinc finger protein 185	protein_coding	22673	A2BI37	-0.394808	0.749459	0.0126274	0.192784
ENSMUSG00000101628	Gm28177	predicted gene 28177	processed_transcript	NA	NA	-0.435821	4.90161	0.012638	0.192784
ENSMUSG00000090698	Apold1	apolipoprotein L domain containing 1	protein_coding	381823	E9Q0X2	-0.346629	3.14679	0.0126427	0.192784
ENSMUSG00000073409	H2-Q6	histocompatibility 2, Q region locus 6	protein_coding	110557	P79568	-0.605165	3.8581	0.0126643	0.192921
ENSMUSG00000000805	Car4	carbonic anhydrase 4	protein_coding	12351	Q64444	-0.532828	0.199996	0.0126754	0.192921
ENSMUSG00000030613	Ccdc90b	coiled-coil domain containing 90B	protein_coding	66365	Q8C3X2	-0.199112	3.09502	0.0126999	0.193114
ENSMUSG00000035601	Trmt10b	tRNA methyltransferase 10B	protein_coding	69934	Q9D075	-0.198793	2.89288	0.0127413	0.193403
ENSMUSG00000046794	Ppp1r3b	protein phosphatase 1, regulatory subunit 3B	protein_coding	244416	Q8C767	-0.35069	0.891923	0.0127426	0.193403
ENSMUSG00000028889	Yrdc	yrdC domain containing (E.coli)	protein_coding	230734	Q3U5F4	0.152543	5.89988	0.0127754	0.193721
ENSMUSG00000074527	Gm14296	predicted gene 14296	protein_coding	102639598	A2ARL4	-0.197799	3.53138	0.0127942	0.193825
ENSMUSG00000030816	Rnf40	ring finger protein 40	protein_coding	233900	Q3U319	0.132258	6.36502	0.0128408	0.194352
ENSMUSG00000045287	Rtn4rl1	reticulon 4 receptor-like 1	protein_coding	237847	Q8K0S5	-0.277798	4.96214	0.0128531	0.194356
ENSMUSG00000021820	Camk2g	calcium/calmodulin-dependent protein kinase II gamma	protein_coding	12325	Q6ZWS7	0.173608	4.74312	0.0129058	0.194847
ENSMUSG00000006386	Tek	TEK receptor tyrosine kinase	protein_coding	21687	Q02858	-0.439951	2.19871	0.0129122	0.194847
ENSMUSG00000061013	Mkx	mohawk homeobox	protein_coding	210719	B2RQ30	-0.555371	0.449551	0.0129213	0.194847
ENSMUSG00000020137	Thap2	THAP domain containing, apoptosis associated protein 2	protein_coding	66816	Q9D305	0.270053	3.76046	0.0129618	0.195107
ENSMUSG00000079018	Ly6c1	lymphocyte antigen 6 complex, locus C1	protein_coding	17067	P0CW02	-0.296234	3.37894	0.0129625	0.195107
ENSMUSG00000092463	Gm20489	predicted gene 20489	protein_coding	NA	NA	-0.394976	1.00247	0.0129877	0.195306
ENSMUSG00000099913	Gm28551	predicted gene 28551	protein_coding	NA	NA	-0.172717	4.64028	0.0130547	0.196133
ENSMUSG00000030323	Ift122	intraflagellar transport 122	protein_coding	81896	Q6NWV3	-0.189549	4.69847	0.0130687	0.196163
ENSMUSG00000079442	St6galnac4	ST6 (alpha-N-acetyl-neuraminyl-2,3-beta-galactosyl-1,3)-N-acetylgalactosaminide alpha-2,6-sialyltransferase 4	protein_coding	20448	Q8C3J2	-0.162565	4.49507	0.0130809	0.196166
ENSMUSG00000015542	Nat9	N-acetyltransferase 9 (GCN5-related, putative)	protein_coding	66176	Q3UG98	-0.205038	3.80042	0.0130942	0.196185
ENSMUSG00000005533	Igf1r	insulin-like growth factor I receptor	protein_coding	16001	E9QNX9	0.314931	7.61833	0.0131332	0.196253
ENSMUSG00000053062	Jam2	junction adhesion molecule 2	protein_coding	67374	Q9JI59	-0.261889	5.10091	0.0131381	0.196253
ENSMUSG00000030621	Me3	malic enzyme 3, NADP(+)-dependent, mitochondrial	protein_coding	109264	Q8BMF3	-0.420211	2.41539	0.0131408	0.196253
ENSMUSG00000069135	Fgfr1op	Fgfr1 oncogene partner	protein_coding	75296	Q66JX5	0.187375	3.79095	0.0131502	0.196253
ENSMUSG00000030641	Ddias	DNA damage-induced apoptosis suppressor	protein_coding	74041	E9QLR9	-0.477242	-0.34986	0.013168	0.196253
ENSMUSG00000021306	Gpr137b	G protein-coupled receptor 137B	protein_coding	83924	A0A0R4J022	-0.200071	3.75102	0.0131778	0.196253
ENSMUSG00000078606	Gm4070	predicted gene 4070	protein_coding	100042856	Q80SU7	-0.684009	0.650039	0.013183	0.196253
ENSMUSG00000074215	Gm10643	predicted gene 10643	protein_coding	NA	NA	-0.22349	2.35974	0.0132697	0.196636
ENSMUSG00000033419	Snap91	synaptosomal-associated protein 91	protein_coding	20616	Q61548	-0.227108	4.59693	0.0132721	0.196636
ENSMUSG00000038936	Sccpdh	saccharopine dehydrogenase (putative)	protein_coding	109232	Q8R127	0.209715	4.96691	0.0132723	0.196636
ENSMUSG00000050953	Gja1	gap junction protein, alpha 1	protein_coding	14609	P23242	-0.41524	1.2979	0.0132774	0.196636
ENSMUSG00000031601	Cnot7	CCR4-NOT transcription complex, subunit 7	protein_coding	18983	Q543X5	0.17192	6.22819	0.0132774	0.196636
ENSMUSG00000040751	Lat2	linker for activation of T cells family, member 2	protein_coding	56743	Q9JHL0	-0.590566	0.544682	0.013299	0.196636
ENSMUSG00000072889	Nfxl1	nuclear transcription factor, X-box binding-like 1	protein_coding	100978	E9Q8I7	0.19687	6.43641	0.013306	0.196636
ENSMUSG00000040250	Ints13	integrator complex subunit 13	protein_coding	71177	Q8QZV7	0.183649	5.04326	0.0133159	0.196636
ENSMUSG00000060477	Irak2	interleukin-1 receptor-associated kinase 2	protein_coding	108960	Q8CFA1	-0.232006	3.92954	0.0133172	0.196636
ENSMUSG00000036615	Rfxap	regulatory factor X-associated protein	protein_coding	170767	Q8VCG9	0.242105	3.64857	0.0133708	0.197249
ENSMUSG00000081756	Gm12291	predicted gene 12291	processed_pseudogene	NA	NA	-0.375155	0.337878	0.0134117	0.197674
ENSMUSG00000091775	Gm16494	predicted gene 16494	processed_pseudogene	NA	NA	0.296731	0.657977	0.0134577	0.198173
ENSMUSG00000073968	Trim68	tripartite motif-containing 68	protein_coding	101700	A0A1B0GSL9	-0.254528	2.9798	0.0134711	0.198192
ENSMUSG00000027669	Gnb4	guanine nucleotide binding protein (G protein), beta 4	protein_coding	14696	P29387	-0.365254	2.64434	0.0135468	0.199118
ENSMUSG00000022898	Vps26c	VPS26 endosomal protein sorting factor C	protein_coding	13185	O35075	-0.15615	5.17272	0.013585	0.199118
ENSMUSG00000043991	Pura	purine rich element binding protein A	protein_coding	19290	P42669	0.340634	5.13913	0.0135891	0.199118
ENSMUSG00000103966	Gm37120	predicted gene, 37120	TEC	NA	NA	0.449124	0.826559	0.0135897	0.199118
ENSMUSG00000029053	Prkcz	protein kinase C, zeta	protein_coding	18762	Q3V341	-0.203192	3.69369	0.0135951	0.199118
ENSMUSG00000108366	Gm5586	predicted gene 5586	processed_pseudogene	NA	NA	-0.247485	4.24467	0.0137184	0.200744
ENSMUSG00000116594	Gm49601	predicted gene, 49601	protein_coding	NA	NA	-0.170445	5.74229	0.0137344	0.200799
ENSMUSG00000111368	Gm47889	predicted gene, 47889	lincRNA	NA	NA	0.385242	2.0845	0.0137877	0.201245
ENSMUSG00000079339	Ifit1bl1	interferon induced protein with tetratricpeptide repeats 1B like 1	protein_coding	667373	E9PXF7	0.499849	1.16244	0.0137984	0.201245
ENSMUSG00000037410	Tbc1d2b	TBC1 domain family, member 2B	protein_coding	67016	Q3U0J8	-0.268002	3.47861	0.0138059	0.201245
ENSMUSG00000020074	Ccar1	cell division cycle and apoptosis regulator 1	protein_coding	67500	Q8CH18	0.195579	6.47573	0.0138266	0.201245
ENSMUSG00000024197	Plin3	perilipin 3	protein_coding	66905	Q9DBG5	-0.299181	2.74232	0.013828	0.201245
ENSMUSG00000024843	Chka	choline kinase alpha	protein_coding	12660	O54804	0.150702	7.34136	0.0138426	0.201245
ENSMUSG00000074280	Gm6166	predicted gene 6166	processed_pseudogene	NA	NA	-0.427395	-0.26601	0.0138513	0.201245
ENSMUSG00000024949	Sf1	splicing factor 1	protein_coding	22668	Q3UI45	0.151802	7.96951	0.01389	0.201628
ENSMUSG00000043079	Synpo	synaptopodin	protein_coding	104027	Q3URF1	-0.192705	6.35101	0.013911	0.20172
ENSMUSG00000024899	Papss2	3'-phosphoadenosine 5'-phosphosulfate synthase 2	protein_coding	23972	O88428	0.196815	9.21523	0.0139292	0.20172
ENSMUSG00000040972	Igsf21	immunoglobulin superfamily, member 21	protein_coding	230868	Q7TNR6	0.379254	0.413484	0.0139335	0.20172
ENSMUSG00000035711	Dok3	docking protein 3	protein_coding	27261	Q14AA1	0.298733	2.84534	0.0140362	0.203028
ENSMUSG00000027253	Lrp4	low density lipoprotein receptor-related protein 4	protein_coding	228357	Q8VI56	0.430126	-0.128246	0.0140611	0.203208
ENSMUSG00000092558	Med20	mediator complex subunit 20	protein_coding	56771	Q9R0X0	0.148337	4.63179	0.0141108	0.203405
ENSMUSG00000012640	Zfp715	zinc finger protein 715	protein_coding	69930	G3X9T1	0.298409	5.11736	0.014114	0.203405
ENSMUSG00000089996	Tmsb15b2	thymosin beta 15b2	protein_coding	100034363	A2AF31	0.527051	5.24503	0.0141186	0.203405
ENSMUSG00000072875	Gpr27	G protein-coupled receptor 27	protein_coding	14761	O54897	-0.204467	4.61439	0.0141434	0.203405
ENSMUSG00000087935	Snora81	small nucleolar RNA, H/ACA box 81	snoRNA	NA	NA	0.517857	-0.374811	0.0141455	0.203405
ENSMUSG00000034708	Grn	granulin	protein_coding	14824	Q3U9N4	-0.19967	6.30188	0.0141659	0.203405
ENSMUSG00000043190	Rfesd	Rieske (Fe-S) domain containing	protein_coding	218341	Q8K2P6	-0.233432	4.07627	0.014184	0.203405
ENSMUSG00000048978	Nrsn1	neurensin 1	protein_coding	22360	P97799	-0.380823	2.89764	0.0141888	0.203405
ENSMUSG00000042198	Chchd7	coiled-coil-helix-coiled-coil-helix domain containing 7	protein_coding	66433	Q8K2Q5	0.18571	4.44161	0.0141989	0.203405
ENSMUSG00000051435	Fhad1	forkhead-associated (FHA) phosphopeptide binding domain 1	protein_coding	329977	A6PWD2	-0.230192	4.57437	0.0141994	0.203405
ENSMUSG00000020889	Nr1d1	nuclear receptor subfamily 1, group D, member 1	protein_coding	217166	Q3UV55	0.455618	5.82278	0.0142584	0.203728
ENSMUSG00000068335	Dok1	docking protein 1	protein_coding	13448	P97465	-0.365106	1.4016	0.0142588	0.203728
ENSMUSG00000032294	Pkm	pyruvate kinase, muscle	protein_coding	18746	P52480	0.171009	8.90956	0.0142594	0.203728
ENSMUSG00000038859	Baiap2l1	BAI1-associated protein 2-like 1	protein_coding	66898	Q9DBJ3	-0.284781	5.60523	0.0142825	0.203879
ENSMUSG00000015468	Notch4	notch 4	protein_coding	18132	A2CG28	-0.248391	3.21662	0.0143459	0.204604
ENSMUSG00000030717	Nupr1	nuclear protein transcription regulator 1	protein_coding	56312	Q9WTK0	-0.604282	6.9151	0.0143943	0.205115
ENSMUSG00000037306	Man1c1	mannosidase, alpha, class 1C, member 1	protein_coding	230815	Q6NXK9	-0.221935	5.45873	0.0144546	0.205715
ENSMUSG00000049154	Fam183b	family with sequence similarity 183, member B	protein_coding	75429	A0A0R4J0N6	-0.21189	5.95388	0.0144664	0.205715
ENSMUSG00000034701	Neurod1	neurogenic differentiation 1	protein_coding	18012	Q60867	0.241146	7.13776	0.0144742	0.205715
ENSMUSG00000009246	Trpm5	transient receptor potential cation channel, subfamily M, member 5	protein_coding	56843	Q9JJH7	0.484763	6.15277	0.0145807	0.206708
ENSMUSG00000003848	Nob1	NIN1/RPN12 binding protein 1 homolog	protein_coding	67619	Q148S3	0.174092	4.71729	0.0145878	0.206708
ENSMUSG00000035441	Myo1d	myosin ID	protein_coding	338367	Q3UG58	-0.200091	6.03118	0.0146233	0.206708
ENSMUSG00000030170	Wnt5b	wingless-type MMTV integration site family, member 5B	protein_coding	22419	P22726	-0.346864	1.04451	0.0146324	0.206708
ENSMUSG00000060860	Ube2s	ubiquitin-conjugating enzyme E2S	protein_coding	77891	Q921J4	0.218257	3.1946	0.014663	0.206708
ENSMUSG00000037336	Mfsd2b	major facilitator superfamily domain containing 2B	protein_coding	432628	B8JK43	0.377016	2.05413	0.0146632	0.206708
ENSMUSG00000097059	Fam120aos	family with sequence similarity 120A, opposite strand	lincRNA	NA	NA	0.172517	4.40865	0.0146814	0.206708
ENSMUSG00000071645	Tut1	terminal uridylyl transferase 1, U6 snRNA-specific	protein_coding	70044	Q8R3F9	0.191759	5.04993	0.0146927	0.206708
ENSMUSG00000024339	Tap2	transporter 2, ATP-binding cassette, sub-family B (MDR/TAP)	protein_coding	21355	P36371	-0.27085	5.49004	0.0146954	0.206708
ENSMUSG00000031791	Tmem38a	transmembrane protein 38A	protein_coding	74166	Q3TMP8	-0.164016	5.08398	0.0146971	0.206708
ENSMUSG00000017390	Aldoc	aldolase C, fructose-bisphosphate	protein_coding	11676	P05063	0.305413	2.6797	0.0147115	0.206708
ENSMUSG00000071637	Cebpd	CCAAT/enhancer binding protein (C/EBP), delta	protein_coding	12609	B9EIA9	-0.887581	3.50738	0.0147146	0.206708
ENSMUSG00000037134	Prmt9	protein arginine methyltransferase 9	protein_coding	102182	F8WIU7	0.172032	3.72371	0.0147166	0.206708
ENSMUSG00000029290	Zfp326	zinc finger protein 326	protein_coding	54367	A0A0R4J098	0.181446	4.23978	0.0147214	0.206708
ENSMUSG00000031750	Il34	interleukin 34	protein_coding	76527	Q8R1R4	-0.438768	0.0569638	0.0147393	0.206781
ENSMUSG00000115190	Gm49542	predicted gene, 49542	lincRNA	NA	NA	0.52245	4.29069	0.0147597	0.20689
ENSMUSG00000026817	Ak1	adenylate kinase 1	protein_coding	11636	Q9R0Y5	-0.245463	4.74936	0.0147759	0.206939
ENSMUSG00000050503	Fbxl22	F-box and leucine-rich repeat protein 22	protein_coding	74165	Q8C7B6	0.39052	0.180726	0.0148152	0.207311
ENSMUSG00000003271	Sult2b1	sulfotransferase family, cytosolic, 2B, member 1	protein_coding	54200	O35400	-0.281407	3.62504	0.0148528	0.207566
ENSMUSG00000018599	Mief2	mitochondrial elongation factor 2	protein_coding	237781	Q5NCS9	-0.187663	3.87964	0.0148588	0.207566
ENSMUSG00000031402	Mpp1	membrane protein, palmitoylated	protein_coding	17524	P70290	-0.201509	3.05059	0.0149156	0.207852
ENSMUSG00000039865	Slc44a3	solute carrier family 44, member 3	protein_coding	213603	Q921V7	-0.140582	5.44267	0.0149162	0.207852
ENSMUSG00000039031	Arhgap18	Rho GTPase activating protein 18	protein_coding	73910	Q8K0Q5	-0.247534	4.14882	0.0149371	0.207852
ENSMUSG00000017858	Ift52	intraflagellar transport 52	protein_coding	245866	Q62559	-0.159731	5.21689	0.0149505	0.207852
ENSMUSG00000026437	Cdk18	cyclin-dependent kinase 18	protein_coding	18557	Q04899	-0.187477	4.17795	0.0149693	0.207852
ENSMUSG00000079414	Gm11110	predicted gene 11110	lincRNA	NA	NA	-0.476969	0.00158205	0.0149761	0.207852
ENSMUSG00000036646	Man1b1	mannosidase, alpha, class 1B, member 1	protein_coding	227619	A2AJ15	-0.122584	6.2386	0.0149807	0.207852
ENSMUSG00000022807	Osbpl11	oxysterol binding protein-like 11	protein_coding	106326	G5E8A0	0.164954	4.06361	0.014994	0.207852
ENSMUSG00000032555	Topbp1	topoisomerase (DNA) II binding protein 1	protein_coding	235559	Q6ZQF0	0.23151	4.13347	0.014994	0.207852
ENSMUSG00000098061	Gm26945	predicted gene, 26945	lincRNA	NA	NA	0.709937	-0.00113959	0.0150124	0.20793
ENSMUSG00000027333	Smox	spermine oxidase	protein_coding	228608	Q3UPW5	-0.284371	3.56395	0.0150571	0.208092
ENSMUSG00000061731	Ext1	exostoses (multiple) 1	protein_coding	14042	P97464	-0.167848	5.03353	0.0150608	0.208092
ENSMUSG00000020212	Mdm1	transformed mouse 3T3 cell double minute 1	protein_coding	17245	B2RPU6	-0.21992	6.01691	0.015071	0.208092
ENSMUSG00000093904	Tomm20	translocase of outer mitochondrial membrane 20	protein_coding	67952	Q4KL41	0.132677	6.21199	0.0150849	0.208092
ENSMUSG00000078861	Zfp931	zinc finger protein 931	protein_coding	353208	A2AHM2	-0.250368	1.66674	0.0150878	0.208092
ENSMUSG00000035357	Pdzrn3	PDZ domain containing RING finger 3	protein_coding	55983	Q3UPS8	-0.38957	0.915566	0.015173	0.208997
ENSMUSG00000052353	Cemip	cell migration inducing protein, hyaluronan binding	protein_coding	80982	Q5M9P4	0.656957	0.557587	0.015179	0.208997
ENSMUSG00000018841	Rad51d	RAD51 paralog D	protein_coding	19364	B5LBC4	-0.263963	3.77128	0.0151961	0.209023
ENSMUSG00000038173	Enpp6	ectonucleotide pyrophosphatase/phosphodiesterase 6	protein_coding	320981	Q8BGN3	-0.540283	0.663053	0.0152178	0.209023
ENSMUSG00000034460	Six4	sine oculis-related homeobox 4	protein_coding	20474	Q61321	0.535023	5.07914	0.0152194	0.209023
ENSMUSG00000113536	Gm49327	predicted gene, 49327	transcribed_unprocessed_pseudogene	NA	NA	0.359815	0.879884	0.0152641	0.209447
ENSMUSG00000115516	Gm8341	predicted gene 8341	processed_pseudogene	NA	NA	-0.368618	1.96133	0.0152759	0.209447
ENSMUSG00000006307	Kmt2b	lysine (K)-specific methyltransferase 2B	protein_coding	75410	Q6PHU4	0.196929	6.73321	0.0153558	0.210106
ENSMUSG00000041782	Lad1	ladinin	protein_coding	16763	P57016	-0.334632	3.60319	0.0153628	0.210106
ENSMUSG00000089678	Agxt2	alanine-glyoxylate aminotransferase 2	protein_coding	268782	H7BWY3	0.397175	0.50886	0.0153781	0.210106
ENSMUSG00000042138	Msantd2	Myb/SANT-like DNA-binding domain containing 2	protein_coding	235184	Q6NZR2	0.250472	3.394	0.0153914	0.210106
ENSMUSG00000085379	2310058D17Rik	RIKEN cDNA 2310058D17 gene	processed_transcript	NA	NA	0.38107	0.0272195	0.0153938	0.210106
ENSMUSG00000044548	Dact1	dishevelled-binding antagonist of beta-catenin 1	protein_coding	59036	D3Z5V0	0.327966	2.68616	0.0154243	0.210106
ENSMUSG00000032267	Usp28	ubiquitin specific peptidase 28	protein_coding	235323	Q5I043	-0.205164	3.516	0.0154255	0.210106
ENSMUSG00000028630	Dyrk2	dual-specificity tyrosine-(Y)-phosphorylation regulated kinase 2	protein_coding	69181	Q5U4C9	0.276591	6.46067	0.0154425	0.210106
ENSMUSG00000023965	Fbxl17	F-box and leucine-rich repeat protein 17	protein_coding	50758	Q9QZN1	0.153958	5.55124	0.0154514	0.210106
ENSMUSG00000002997	Prkar2b	protein kinase, cAMP dependent regulatory, type II beta	protein_coding	19088	P31324	-0.190425	5.0694	0.0154656	0.210106
ENSMUSG00000075033	Nxpe3	neurexophilin and PC-esterase domain family, member 3	protein_coding	385658	B9EKK6	-0.343282	0.752825	0.0154691	0.210106
ENSMUSG00000033703	Fuk	fucokinase	protein_coding	234730	Q7TMC8	-0.241983	2.89878	0.0154785	0.210106
ENSMUSG00000020814	Mxra7	matrix-remodelling associated 7	protein_coding	67622	Q9D1T2	0.370825	2.3987	0.0155111	0.210374
ENSMUSG00000051675	Trim32	tripartite motif-containing 32	protein_coding	69807	Q3TLR3	-0.149246	3.94674	0.0155423	0.210622
ENSMUSG00000072955	Tmsb15l	thymosin beta 15b like	protein_coding	399591	Q8C0W0	0.507417	5.26309	0.0155733	0.21065
ENSMUSG00000060548	Tnfrsf19	tumor necrosis factor receptor superfamily, member 19	protein_coding	29820	Q8BUM7	-0.498309	-0.0438798	0.015579	0.21065
ENSMUSG00000040410	Fbxl4	F-box and leucine-rich repeat protein 4	protein_coding	269514	Q8BH70	-0.188096	4.60398	0.0156167	0.21065
ENSMUSG00000060288	Ppih	peptidyl prolyl isomerase H	protein_coding	66101	Q3UWH9	0.315662	0.914421	0.0156247	0.21065
ENSMUSG00000089875	Etohd2	ethanol decreased 2	antisense	NA	NA	-0.306699	1.55952	0.0156389	0.21065
ENSMUSG00000105096	Gbp10	guanylate-binding protein 10	protein_coding	626578	Q000W5	-0.796427	1.30641	0.0156395	0.21065
ENSMUSG00000049624	Slc17a5	solute carrier family 17 (anion/sugar transporter), member 5	protein_coding	235504	Q8BN82	-0.250508	4.56429	0.0156617	0.21065
ENSMUSG00000081857	Gm13624	predicted gene 13624	processed_pseudogene	NA	NA	0.245851	2.68237	0.0156641	0.21065
ENSMUSG00000090963	Gm17655	predicted gene, 17655	protein_coding	NA	NA	0.424922	0.871709	0.0156694	0.21065
ENSMUSG00000047141	Zfp654	zinc finger protein 654	protein_coding	72020	A0A140LI34	0.308758	5.07487	0.0156735	0.21065
ENSMUSG00000023805	Synj2	synaptojanin 2	protein_coding	20975	Q9D2G5	-0.230869	4.38881	0.015698	0.210806
ENSMUSG00000056310	Tyw1	tRNA-yW synthesizing protein 1 homolog (S. cerevisiae)	protein_coding	100929	Q8BJM7	-0.230796	3.47714	0.0157208	0.210884
ENSMUSG00000024240	Epc1	enhancer of polycomb homolog 1	protein_coding	13831	Q6PBH3	0.161176	5.64641	0.0157297	0.210884
ENSMUSG00000024437	Gm8615	predicted pseudogene 8615	transcribed_processed_pseudogene	NA	NA	-0.222486	2.23325	0.015755	0.211049
ENSMUSG00000072680	Tmem254c	transmembrane protein 254c	protein_coding	100039192	NA	-0.249255	2.57633	0.01577	0.211077
ENSMUSG00000066026	Dhrs3	dehydrogenase/reductase (SDR family) member 3	protein_coding	20148	G5E8W9	-0.355697	1.3057	0.0158817	0.212342
ENSMUSG00000025155	Dus1l	dihydrouridine synthase 1-like (S. cerevisiae)	protein_coding	68730	Q8C2P3	0.159589	5.25803	0.0158905	0.212342
ENSMUSG00000031701	Dnaja2	DnaJ heat shock protein family (Hsp40) member A2	protein_coding	56445	Q9QYJ0	0.135572	6.40436	0.0159696	0.212729
ENSMUSG00000063506	Arhgap22	Rho GTPase activating protein 22	protein_coding	239027	Q8BL80	-0.538098	0.00691928	0.0159709	0.212729
ENSMUSG00000001323	Srr	serine racemase	protein_coding	27364	Q9QZX7	-0.201366	3.99328	0.0159787	0.212729
ENSMUSG00000037035	Inhbb	inhibin beta-B	protein_coding	16324	Q04999	-0.323773	4.89148	0.015983	0.212729
ENSMUSG00000079164	Tlr5	toll-like receptor 5	protein_coding	53791	E9QL10	-0.572703	0.191721	0.0159846	0.212729
ENSMUSG00000103560	Gm38070	predicted gene, 38070	TEC	NA	NA	-0.875321	4.65927	0.0160031	0.212801
ENSMUSG00000108591	Particl	promoter of Mat2a antisense radiation induced circulating long non-coding RNA	TEC	NA	NA	-0.241614	1.91366	0.016039	0.213105
ENSMUSG00000052921	Arhgef15	Rho guanine nucleotide exchange factor (GEF) 15	protein_coding	442801	Q5FWH6	-0.385947	0.137462	0.0160744	0.213286
ENSMUSG00000085151	1110018N20Rik	RIKEN cDNA 1110018N20 gene	processed_transcript	NA	NA	-0.205431	3.88052	0.0160823	0.213286
ENSMUSG00000021258	Ccnk	cyclin K	protein_coding	12454	Q3U3M5	0.211476	5.13739	0.0160919	0.213286
ENSMUSG00000062542	Syt9	synaptotagmin IX	protein_coding	60510	Q9R0N9	-0.198326	3.95631	0.0161442	0.213806
ENSMUSG00000020335	Zfp354b	zinc finger protein 354B	protein_coding	27274	Q9QXT9	-0.278004	1.05307	0.0161622	0.213832
ENSMUSG00000042185	Nfrkb	nuclear factor related to kappa B binding protein	protein_coding	235134	Q6PIJ4	0.209432	5.40071	0.0161724	0.213832
ENSMUSG00000099908	Gm28539	predicted gene 28539	protein_coding	NA	NA	0.134801	5.75451	0.0162046	0.213923
ENSMUSG00000110481	Gm45705	predicted gene 45705	TEC	NA	NA	-0.509326	-0.270329	0.0162055	0.213923
ENSMUSG00000083382	Gm6433	predicted gene 6433	processed_pseudogene	NA	NA	0.548607	1.05242	0.0162351	0.214141
ENSMUSG00000061353	Cxcl12	chemokine (C-X-C motif) ligand 12	protein_coding	20315	H7BX38	0.443175	3.59447	0.0163156	0.214633
ENSMUSG00000021906	Oxnad1	oxidoreductase NAD-binding domain containing 1	protein_coding	218885	Q8VE38	-0.168799	4.20965	0.0163395	0.214633
ENSMUSG00000049327	Kmt5a	lysine methyltransferase 5A	protein_coding	67956	D3YXI6	0.231635	5.53929	0.0163687	0.214633
ENSMUSG00000039725	Trp53rka	transformation related protein 53 regulating kinase A	protein_coding	381406	Q5U452	0.178199	3.92282	0.0163729	0.214633
ENSMUSG00000039236	Isg20	interferon-stimulated protein	protein_coding	57444	Q4FK39	-0.310364	6.69558	0.0163754	0.214633
ENSMUSG00000026740	Dnajc1	DnaJ heat shock protein family (Hsp40) member C1	protein_coding	13418	Q61712	-0.167269	5.66741	0.0163872	0.214633
ENSMUSG00000021871	Gm49342	predicted gene, 49342	protein_coding	NA	NA	-0.188705	3.86697	0.0163888	0.214633
ENSMUSG00000001942	Siae	sialic acid acetylesterase	protein_coding	22619	P70665	-0.186285	4.13089	0.0164123	0.214633
ENSMUSG00000030409	Dmpk	dystrophia myotonica-protein kinase	protein_coding	13400	E9Q6J9	0.292663	6.96577	0.0164496	0.214633
ENSMUSG00000007646	Rad51c	RAD51 paralog C	protein_coding	114714	Q924H5	-0.221932	1.8494	0.0164732	0.214633
ENSMUSG00000049421	Zfp260	zinc finger protein 260	protein_coding	26466	Q62513	0.198894	5.4161	0.0164736	0.214633
ENSMUSG00000115441	Gm34759	predicted gene, 34759	lincRNA	NA	NA	0.539623	5.04985	0.0164748	0.214633
ENSMUSG00000027597	Ahcy	S-adenosylhomocysteine hydrolase	protein_coding	269378	P50247	-0.755841	4.18211	0.0164964	0.214633
ENSMUSG00000020019	Ntn4	netrin 4	protein_coding	57764	Q0VEM1	-0.339516	2.40238	0.016508	0.214633
ENSMUSG00000030432	Rpl28	ribosomal protein L28	protein_coding	19943	P41105	0.244689	2.47644	0.0165114	0.214633
ENSMUSG00000034871	Fam151a	family with sequence simliarity 151, member A	protein_coding	230579	Q8QZW3	0.313225	7.5152	0.0165167	0.214633
ENSMUSG00000022119	Rbm26	RNA binding motif protein 26	protein_coding	74213	E9PUF4	0.241402	5.94649	0.0165309	0.214633
ENSMUSG00000029720	Gm20605	predicted gene 20605	protein_coding	NA	NA	0.133135	5.54744	0.0165324	0.214633
ENSMUSG00000051236	Msrb3	methionine sulfoxide reductase B3	protein_coding	320183	A0A0R4J139	-0.277116	1.41597	0.0165334	0.214633
ENSMUSG00000052151	Plpp2	phospholipid phosphatase 2	protein_coding	50784	G3XA61	-0.320899	4.21648	0.0165407	0.214633
ENSMUSG00000028582	Cc2d1b	coiled-coil and C2 domain containing 1B	protein_coding	319965	Q8BRN9	-0.131265	5.89554	0.0165487	0.214633
ENSMUSG00000000275	Trim25	tripartite motif-containing 25	protein_coding	217069	Q61510	-0.215417	6.63939	0.0165825	0.214901
ENSMUSG00000017670	Elmo2	engulfment and cell motility 2	protein_coding	140579	Q8BHL5	-0.178562	5.52985	0.0166048	0.215019
ENSMUSG00000061898	Rbak	RB-associated KRAB zinc finger	protein_coding	57782	Q8BQC8	0.194569	3.90669	0.0166607	0.215104
ENSMUSG00000030058	Copg1	coatomer protein complex, subunit gamma 1	protein_coding	54161	Q9QZE5	0.129922	8.58612	0.0166635	0.215104
ENSMUSG00000062944	9130023H24Rik	RIKEN cDNA 9130023H24 gene	protein_coding	100043133	Q8BG98	0.20701	4.30343	0.0166723	0.215104
ENSMUSG00000036667	Tcaf1	TRPM8 channel-associated factor 1	protein_coding	77574	Q8BNE1	-0.165651	6.78489	0.0166809	0.215104
ENSMUSG00000005374	Tbl2	transducin (beta)-like 2	protein_coding	27368	Q9R099	0.142492	6.49106	0.0166867	0.215104
ENSMUSG00000022848	Dirc2	disrupted in renal carcinoma 2 (human)	protein_coding	224132	Q8BFQ6	-0.20076	5.90407	0.016697	0.215104
ENSMUSG00000028337	Coro2a	coronin, actin binding protein 2A	protein_coding	107684	B1AVH4	-0.325303	3.49379	0.0167383	0.215104
ENSMUSG00000026126	Ptpn18	protein tyrosine phosphatase, non-receptor type 18	protein_coding	19253	Q61152	-0.307755	0.544855	0.0167765	0.215104
ENSMUSG00000086429	Gt(ROSA)26Sor	gene trap ROSA 26, Philippe Soriano	antisense	14910	NA	0.287162	2.74134	0.01678	0.215104
ENSMUSG00000055044	Pdlim1	PDZ and LIM domain 1 (elfin)	protein_coding	54132	O70400	-0.349084	1.91553	0.016782	0.215104
ENSMUSG00000045672	Col27a1	collagen, type XXVII, alpha 1	protein_coding	373864	Q5QNQ9	0.369883	4.91956	0.0167831	0.215104
ENSMUSG00000078495	Zfp984	zinc finger protein 984	protein_coding	100041677	A2A7A2	-0.413297	0.724672	0.0167874	0.215104
ENSMUSG00000038712	Mindy1	MINDY lysine 48 deubiquitinase 1	protein_coding	75007	Q76LS9	-0.166014	5.01139	0.0168028	0.215104
ENSMUSG00000020807	4933427D14Rik	RIKEN cDNA 4933427D14 gene	protein_coding	74477	A0A0R4J1C3	0.183794	4.03798	0.0168089	0.215104
ENSMUSG00000040557	Mettl27	methyltransferase like 27	protein_coding	79565	Q8BY07	-0.246973	3.91949	0.0168181	0.215104
ENSMUSG00000026960	Arl6ip6	ADP-ribosylation factor-like 6 interacting protein 6	protein_coding	65103	Q8BH07	0.186681	3.6343	0.0168223	0.215104
ENSMUSG00000060579	Fhit	fragile histidine triad gene	protein_coding	14198	E9PZ91	0.261162	2.07654	0.0168399	0.215134
ENSMUSG00000045664	Cdc42ep2	CDC42 effector protein (Rho GTPase binding) 2	protein_coding	104252	Q8JZX9	-0.290177	1.47179	0.016863	0.215134
ENSMUSG00000026393	Nek7	NIMA (never in mitosis gene a)-related expressed kinase 7	protein_coding	59125	Q3TN15	-0.198944	6.0636	0.0168654	0.215134
ENSMUSG00000081752	Sms-ps	spermine synthase, pseudogene	processed_pseudogene	NA	NA	-0.187026	3.79095	0.0168798	0.215134
ENSMUSG00000037362	Ccn3	cellular communication network factor 3	protein_coding	18133	Q64299	-0.382097	1.39152	0.0168906	0.215134
ENSMUSG00000106715	Tmem265	transmembrane protein 265	protein_coding	105180375	E9Q8G3	0.266932	2.55299	0.0170163	0.216558
ENSMUSG00000028229	Rmdn1	regulator of microtubule dynamics 1	protein_coding	66302	Q9DCV4	-0.234463	2.46584	0.0170289	0.216558
ENSMUSG00000117049	CT009755.1	novel pseudogene	processed_pseudogene	NA	NA	-0.29125	1.5833	0.0170466	0.216615
ENSMUSG00000054342	Kcnn4	potassium intermediate/small conductance calcium-activated channel, subfamily N, member 4	protein_coding	16534	O89109	-0.449751	0.600042	0.0170872	0.216856
ENSMUSG00000107994	D830050J10Rik	RIKEN cDNA D830050J10 gene	bidirectional_promoter_lncRNA	NA	NA	0.331556	1.6501	0.0170942	0.216856
ENSMUSG00000037857	Nufip2	nuclear fragile X mental retardation protein interacting protein 2	protein_coding	68564	Q5F2E7	0.280103	5.49635	0.0171333	0.216856
ENSMUSG00000037316	Bag4	BCL2-associated athanogene 4	protein_coding	67384	A6H6S8	0.193185	5.22497	0.0171362	0.216856
ENSMUSG00000021416	Eci3	enoyl-Coenzyme A delta isomerase 3	protein_coding	69123	Q78JN3	-0.361124	0.598666	0.017137	0.216856
ENSMUSG00000032425	Zfp949	zinc finger protein 949	protein_coding	71640	B2RU83	0.200645	3.62329	0.0171454	0.216856
ENSMUSG00000046159	Chrm3	cholinergic receptor, muscarinic 3, cardiac	protein_coding	12671	Q542R4	0.22623	5.17768	0.0171644	0.216929
ENSMUSG00000028832	Stmn1	stathmin 1	protein_coding	16765	P54227	-0.418947	0.566548	0.0172008	0.217219
ENSMUSG00000036249	Rbm43	RNA binding motif protein 43	protein_coding	71684	Q99J64	-0.147159	4.89477	0.0172234	0.217323
ENSMUSG00000050930	Map10	microtubule-associated protein 10	protein_coding	74393	Q8BJS7	-0.265342	3.1741	0.0172356	0.217323
ENSMUSG00000026095	Asnsd1	asparagine synthetase domain containing 1	protein_coding	70396	Q3TGY6	-0.165345	4.82501	0.0172593	0.217454
ENSMUSG00000027935	Rab13	RAB13, member RAS oncogene family	protein_coding	68328	D3YUS4	-0.303899	0.869904	0.0172823	0.217576
ENSMUSG00000085408	C530005A16Rik	RIKEN cDNA C530005A16 gene	processed_transcript	NA	NA	-0.310343	1.00471	0.0173054	0.217615
ENSMUSG00000055692	Tmem191c	transmembrane protein 191C	protein_coding	224019	Q9JJB1	0.308392	3.57733	0.0173121	0.217615
ENSMUSG00000095325	Zfp870	zinc finger protein 870	protein_coding	240066	Q6NZJ3	-0.283585	1.94009	0.0174195	0.218302
ENSMUSG00000077709	Snora64	small nucleolar RNA, H/ACA box 64	snoRNA	NA	NA	0.342853	0.221514	0.0174466	0.218302
ENSMUSG00000036834	Plch1	phospholipase C, eta 1	protein_coding	269437	Q4KWH5	0.344681	4.46962	0.0174478	0.218302
ENSMUSG00000032113	Chek1	checkpoint kinase 1	protein_coding	12649	O35280	0.289551	2.78369	0.017476	0.218302
ENSMUSG00000029376	Mthfd2l	methylenetetrahydrofolate dehydrogenase (NADP+ dependent) 2-like	protein_coding	665563	D3YZG8	0.1996	2.10292	0.0174783	0.218302
ENSMUSG00000047603	Zfp235	zinc finger protein 235	protein_coding	56525	Q499D5	0.154568	3.75052	0.0174792	0.218302
ENSMUSG00000045193	Cirbp	cold inducible RNA binding protein	protein_coding	12696	P60824	0.198024	6.90519	0.0174918	0.218302
ENSMUSG00000059991	Nptx2	neuronal pentraxin 2	protein_coding	53324	O70340	0.747145	4.03747	0.017503	0.218302
ENSMUSG00000035266	Helq	helicase, POLQ-like	protein_coding	191578	Q2VPA6	0.143811	4.90743	0.0175035	0.218302
ENSMUSG00000033233	Trim45	tripartite motif-containing 45	protein_coding	229644	Q6PFY8	-0.323617	1.39845	0.0175046	0.218302
ENSMUSG00000022661	Cd200	CD200 antigen	protein_coding	17470	Q80VX2	-0.402014	5.99436	0.0175194	0.218302
ENSMUSG00000064080	Fbln2	fibulin 2	protein_coding	14115	Q3TGL4	0.682119	-0.567227	0.0175273	0.218302
ENSMUSG00000107539	Gm44790	predicted gene 44790	protein_coding	NA	NA	0.243628	2.85949	0.0175615	0.218561
ENSMUSG00000085396	Firre	functional intergenic repeating RNA element	processed_transcript	103012	NA	0.263622	6.89672	0.0175847	0.218683
ENSMUSG00000062044	Lmtk3	lemur tyrosine kinase 3	protein_coding	381983	A0A0R4J0W7	0.170882	5.51692	0.0176018	0.218729
ENSMUSG00000027360	Hdc	histidine decarboxylase	protein_coding	15186	P23738	-0.396544	2.52002	0.017641	0.219049
ENSMUSG00000023914	Mep1a	meprin 1 alpha	protein_coding	17287	A0A0R4J043	-0.482913	0.0550228	0.0177159	0.219812
ENSMUSG00000032118	Fez1	fasciculation and elongation protein zeta 1 (zygin I)	protein_coding	235180	Q8K0X8	-0.208857	3.89904	0.0177308	0.21983
ENSMUSG00000031539	Ap3m2	adaptor-related protein complex 3, mu 2 subunit	protein_coding	64933	Q8R2R9	-0.209304	4.89897	0.0177578	0.219998
ENSMUSG00000000416	Cttnbp2	cortactin binding protein 2	protein_coding	30785	B9EJA2	0.342271	5.00285	0.0178553	0.221035
ENSMUSG00000079036	Alkbh1	alkB homolog 1, histone H2A dioxygenase	protein_coding	211064	P0CB42	0.200844	4.49356	0.0178687	0.221035
ENSMUSG00000022952	Runx1	runt related transcription factor 1	protein_coding	12394	Q3UM65	-0.489253	0.537459	0.0178868	0.221092
ENSMUSG00000112413	Gm6867	predicted gene 6867	processed_pseudogene	NA	NA	-0.319846	-0.109559	0.0179045	0.221142
ENSMUSG00000079043	Fastkd5	FAST kinase domains 5	protein_coding	380601	A0A0R4J291	0.177324	3.28814	0.017944	0.221368
ENSMUSG00000025648	Pfkfb4	6-phosphofructo-2-kinase/fructose-2,6-biphosphatase 4	protein_coding	270198	Q6DTY7	-0.263321	3.52521	0.01796	0.221368
ENSMUSG00000066551	Hmgb1	high mobility group box 1	protein_coding	15289	P63158	0.168474	4.88384	0.0179796	0.221368
ENSMUSG00000001604	Tcea3	transcription elongation factor A (SII), 3	protein_coding	21401	P23881	0.428332	0.206326	0.0179981	0.221368
ENSMUSG00000031749	St3gal2	ST3 beta-galactoside alpha-2,3-sialyltransferase 2	protein_coding	20444	Q11204	-0.205389	3.32127	0.0180033	0.221368
ENSMUSG00000113918	Gm6566	predicted gene 6566	antisense	NA	NA	0.371193	0.899497	0.0180041	0.221368
ENSMUSG00000027035	Cers6	ceramide synthase 6	protein_coding	241447	H3BL08	-0.211719	6.3057	0.0180547	0.221823
ENSMUSG00000023505	Cdca3	cell division cycle associated 3	protein_coding	14793	Q99M54	-0.43729	-0.051268	0.0180923	0.221889
ENSMUSG00000034818	Celf5	CUGBP, Elav-like family member 5	protein_coding	319586	D3Z580	-0.377196	1.06408	0.0180925	0.221889
ENSMUSG00000027490	E2f1	E2F transcription factor 1	protein_coding	13555	Q9CYB4	-0.377442	3.27745	0.0181202	0.221889
ENSMUSG00000038848	Ythdf1	YTH N6-methyladenosine RNA binding protein 1	protein_coding	228994	P59326	0.133438	6.09536	0.0181427	0.221889
ENSMUSG00000031112	Stk26	serine/threonine kinase 26	protein_coding	70415	Q99JT2	0.382867	5.25667	0.0181594	0.221889
ENSMUSG00000020733	Slc9a3r1	solute carrier family 9 (sodium/hydrogen exchanger), member 3 regulator 1	protein_coding	26941	P70441	-0.210856	4.45185	0.0181607	0.221889
ENSMUSG00000097789	Gm2115	predicted gene 2115	protein_coding	NA	NA	-0.29766	3.92824	0.0181609	0.221889
ENSMUSG00000024404	Riok3	RIO kinase 3	protein_coding	66878	Q9DBU3	0.143874	7.74651	0.0181689	0.221889
ENSMUSG00000082361	Btc	betacellulin, epidermal growth factor family member	protein_coding	12223	Q05928	0.296692	0.0410223	0.0182118	0.222126
ENSMUSG00000038074	Fkbp14	FK506 binding protein 14	protein_coding	231997	P59024	0.245049	3.40885	0.0182156	0.222126
ENSMUSG00000030268	Bcat1	branched chain aminotransferase 1, cytosolic	protein_coding	12035	Q8CBC8	-0.499133	1.56121	0.0182362	0.222212
ENSMUSG00000068876	Cgn	cingulin	protein_coding	70737	E9QMC1	-0.316568	5.85208	0.0182742	0.222509
ENSMUSG00000026918	Brd3	bromodomain containing 3	protein_coding	67382	Q3TUI3	0.181664	5.70286	0.018338	0.223119
ENSMUSG00000103928	Gm37893	predicted gene, 37893	TEC	NA	NA	0.427254	0.484924	0.0183769	0.223425
ENSMUSG00000005320	Fgfr4	fibroblast growth factor receptor 4	protein_coding	14186	A0A0R4IZY3	0.41977	1.30436	0.0183954	0.223484
ENSMUSG00000079056	Kcnip3	Kv channel interacting protein 3, calsenilin	protein_coding	56461	Q3YAA9	-0.471607	1.98352	0.0184342	0.223788
ENSMUSG00000010154	Spire2	spire type actin nucleation factor 2	protein_coding	234857	Q8K1S6	-0.172681	4.79987	0.0185376	0.22479
ENSMUSG00000004044	Cavin1	caveolae associated 1	protein_coding	19285	O54724	-0.236839	4.72243	0.0185442	0.22479
ENSMUSG00000024228	Nudt12	nudix (nucleoside diphosphate linked moiety X)-type motif 12	protein_coding	67993	Q9DCN1	-0.375675	1.5374	0.0186007	0.225217
ENSMUSG00000035392	Dennd1a	DENN/MADD domain containing 1A	protein_coding	227801	Q8K382	0.127265	5.59001	0.018607	0.225217
ENSMUSG00000054263	Lifr	LIF receptor alpha	protein_coding	16880	P42703	0.255019	6.87456	0.018648	0.225395
ENSMUSG00000021268	Meg3	maternally expressed 3	lincRNA	17263	NA	0.303753	10.2128	0.0186688	0.225395
ENSMUSG00000022323	Rida	reactive intermediate imine deaminase A homolog	protein_coding	15473	P52760	-0.23343	2.58486	0.0186843	0.225395
ENSMUSG00000058135	Gstm1	glutathione S-transferase, mu 1	protein_coding	14862	P10649	0.240876	5.47087	0.0186879	0.225395
ENSMUSG00000027381	Bcl2l11	BCL2-like 11 (apoptosis facilitator)	protein_coding	12125	Q3TR86	-0.188031	4.08478	0.0186908	0.225395
ENSMUSG00000029169	Dhx15	DEAH (Asp-Glu-Ala-His) box polypeptide 15	protein_coding	13204	Q3UDX4	0.144227	6.86577	0.0187177	0.225449
ENSMUSG00000030177	Ccdc77	coiled-coil domain containing 77	protein_coding	67200	Q9CZH8	0.273151	2.37024	0.0187229	0.225449
ENSMUSG00000031357	Syap1	synapse associated protein 1	protein_coding	67043	Q9D5V6	0.126554	5.56587	0.0187387	0.225473
ENSMUSG00000040490	Lrfn2	leucine rich repeat and fibronectin type III domain containing 2	protein_coding	70530	Q80TG9	-0.343746	0.769952	0.0187961	0.225997
ENSMUSG00000031169	Porcn	porcupine O-acyltransferase	protein_coding	53627	Q9JJJ7	0.176195	3.36682	0.01883	0.226137
ENSMUSG00000058396	Gpr182	G protein-coupled receptor 182	protein_coding	11536	G3X9R9	-0.451279	0.212923	0.0188355	0.226137
ENSMUSG00000038453	Srcin1	SRC kinase signaling inhibitor 1	protein_coding	56013	B1AQX9	-0.309304	0.616012	0.0188656	0.226331
ENSMUSG00000020523	Fam114a2	family with sequence similarity 114, member A2	protein_coding	67726	Q8VE88	-0.136205	5.55802	0.0188975	0.226548
ENSMUSG00000034587	8430429K09Rik	RIKEN cDNA 8430429K09 gene	processed_transcript	71523	NA	-0.277465	2.07869	0.0189305	0.226777
ENSMUSG00000113440	Gm46404	predicted gene, 46404	lincRNA	NA	NA	0.306515	1.57981	0.0190238	0.227728
ENSMUSG00000044337	Ackr3	atypical chemokine receptor 3	protein_coding	12778	P56485	-0.369311	1.9168	0.0190509	0.227838
ENSMUSG00000019338	Zfp687	zinc finger protein 687	protein_coding	78266	Q9D2D7	0.163342	6.09886	0.019061	0.227838
ENSMUSG00000058704	Memo1	mediator of cell motility 1	protein_coding	76890	Q91VH6	0.188757	4.11282	0.0191233	0.228383
ENSMUSG00000031636	Pdlim3	PDZ and LIM domain 3	protein_coding	53318	O70209	-0.361326	2.65349	0.019138	0.228383
ENSMUSG00000034445	Cyb561a3	cytochrome b561 family, member A3	protein_coding	225912	Q6P1H1	-0.205103	3.49475	0.0191603	0.228383
ENSMUSG00000001909	Trmt1	tRNA methyltransferase 1	protein_coding	212528	A0A0R4IZW7	0.133979	5.02392	0.0191691	0.228383
ENSMUSG00000034771	Tle2	transducin-like enhancer of split 2	protein_coding	21886	Q3UN01	0.17052	4.6122	0.0191766	0.228383
ENSMUSG00000030166	Rad52	RAD52 homolog, DNA repair protein	protein_coding	19365	P43352	0.196674	2.58153	0.0192831	0.229031
ENSMUSG00000042308	Setd1a	SET domain containing 1A	protein_coding	233904	E9PYH6	0.177831	6.25517	0.0192882	0.229031
ENSMUSG00000004934	Pias4	protein inhibitor of activated STAT 4	protein_coding	59004	Q3ULQ6	0.150513	4.58045	0.0192985	0.229031
ENSMUSG00000046949	Nqo2	N-ribosyldihydronicotinamide quinone reductase 2	protein_coding	18105	A0A1Y7VL95	-0.203494	3.49827	0.0192995	0.229031
ENSMUSG00000045064	Zc2hc1c	zinc finger, C2HC-type containing 1C	protein_coding	72350	Q8CB75	0.17398	3.67951	0.0193012	0.229031
ENSMUSG00000026664	Phyh	phytanoyl-CoA hydroxylase	protein_coding	16922	O35386	-0.150676	6.3943	0.0193923	0.229946
ENSMUSG00000043065	Spice1	spindle and centriole associated protein 1	protein_coding	212514	Q8C804	-0.249748	2.8575	0.019443	0.230379
ENSMUSG00000019978	Epb41l2	erythrocyte membrane protein band 4.1 like 2	protein_coding	13822	O70318	-0.303955	3.31199	0.0194746	0.230491
ENSMUSG00000025092	Hspa12a	heat shock protein 12A	protein_coding	73442	Q8K0U4	0.247075	5.00867	0.0194875	0.230491
ENSMUSG00000068011	Mkrn2os	makorin, ring finger protein 2, opposite strand	protein_coding	70291	D3Z393	-0.188513	4.25802	0.0194948	0.230491
ENSMUSG00000030685	Kctd13	potassium channel tetramerisation domain containing 13	protein_coding	233877	Q8BGV7	0.173393	4.88615	0.0195964	0.231524
ENSMUSG00000104546	Gm43858	predicted gene 43858	TEC	NA	NA	0.52366	1.49503	0.0196366	0.231831
ENSMUSG00000020329	Polrmt	polymerase (RNA) mitochondrial (DNA directed)	protein_coding	216151	Q3U3J3	0.142297	4.40489	0.0197015	0.232345
ENSMUSG00000037905	Bri3bp	Bri3 binding protein	protein_coding	76809	Q8BXV2	-0.148892	4.38592	0.0197086	0.232345
ENSMUSG00000102605	Gm37264	predicted gene, 37264	TEC	NA	NA	0.47775	0.00939201	0.0197801	0.232957
ENSMUSG00000092354	Gm20548	predicted gene 20548	antisense	NA	NA	0.336916	0.0225854	0.0197891	0.232957
ENSMUSG00000106734	Gm20559	predicted gene, 20559	processed_transcript	NA	NA	-0.465689	1.74418	0.0198159	0.233105
ENSMUSG00000022687	Boc	biregional cell adhesion molecule-related/down-regulated by oncogenes (Cdon) binding protein	protein_coding	117606	D3Z763	-0.440917	1.56785	0.0198533	0.233376
ENSMUSG00000066148	Prpf4	pre-mRNA processing factor 4	protein_coding	70052	Q059T9	0.143664	5.0392	0.0198976	0.233728
ENSMUSG00000002227	Mov10	Moloney leukemia virus 10	protein_coding	17454	E9PW39	-0.225252	3.63345	0.0199168	0.233728
ENSMUSG00000060678	Hist1h4c	histone cluster 1, H4c	protein_coding	319155	B2RTM0	-0.335785	0.82843	0.0199262	0.233728
ENSMUSG00000025283	Sat1	spermidine/spermine N1-acetyl transferase 1	protein_coding	20229	P48026	-0.176241	4.74723	0.0199724	0.233962
ENSMUSG00000092201	A530058N18Rik	RIKEN cDNA A530058N18 gene	processed_transcript	NA	NA	0.221748	3.34748	0.0199748	0.233962
ENSMUSG00000022462	Slc38a2	solute carrier family 38, member 2	protein_coding	67760	Q8CFE6	0.29033	7.43653	0.0200248	0.234379
ENSMUSG00000024824	Rad9a	RAD9 checkpoint clamp component A	protein_coding	19367	Q9Z0F6	-0.184619	3.53083	0.0201016	0.234782
ENSMUSG00000116165	Pdxp	pyridoxal (pyridoxine, vitamin B6) phosphatase	protein_coding	57028	P60487	0.211551	2.56712	0.0201044	0.234782
ENSMUSG00000019832	Rab32	RAB32, member RAS oncogene family	protein_coding	67844	Q0PD23	-0.467138	-0.155926	0.0201243	0.234782
ENSMUSG00000070730	Rmdn3	regulator of microtubule dynamics 3	protein_coding	67809	Q3UJU9	-0.145405	5.27729	0.020137	0.234782
ENSMUSG00000073940	Hbb-bt	hemoglobin, beta adult t chain	protein_coding	101488143	A8DUK4	-0.786622	2.47074	0.0201387	0.234782
ENSMUSG00000044424	Gm9493	predicted gene 9493	processed_pseudogene	NA	NA	-0.200677	4.2252	0.0201503	0.234782
ENSMUSG00000037016	Frem2	Fras1 related extracellular matrix protein 2	protein_coding	242022	Q6NVD0	-0.47667	1.37259	0.0201599	0.234782
ENSMUSG00000027193	Api5	apoptosis inhibitor 5	protein_coding	11800	Q3UYQ4	0.130922	6.8839	0.0202076	0.235169
ENSMUSG00000031925	Maml2	mastermind like transcriptional coactivator 2	protein_coding	270118	F6U238	-0.380609	3.40592	0.0203535	0.236657
ENSMUSG00000025427	Rnf165	ring finger protein 165	protein_coding	225743	E9QAU8	0.363928	0.588702	0.0203645	0.236657
ENSMUSG00000026098	Pms1	PMS1 homolog 1, mismatch repair system component	protein_coding	227099	Q8K119	0.261819	1.18867	0.0203806	0.236676
ENSMUSG00000028180	Zranb2	zinc finger, RAN-binding domain containing 2	protein_coding	53861	B2RRT9	0.273786	5.31226	0.0205082	0.237839
ENSMUSG00000059555	Tor4a	torsin family 4, member A	protein_coding	227612	Q8BH02	-0.237194	5.12753	0.0205316	0.237839
ENSMUSG00000021587	Pcsk1	proprotein convertase subtilisin/kexin type 1	protein_coding	18548	P63239	0.203821	9.05817	0.0205455	0.237839
ENSMUSG00000035764	Fbxo45	F-box protein 45	protein_coding	268882	Q8K3B1	0.175878	5.33753	0.0205554	0.237839
ENSMUSG00000012609	Ttll5	tubulin tyrosine ligase-like family, member 5	protein_coding	320244	Q8CHB8	-0.223748	4.14194	0.0205677	0.237839
ENSMUSG00000057649	Brd9	bromodomain containing 9	protein_coding	105246	A0A0R4J175	0.13693	5.14623	0.020595	0.237839
ENSMUSG00000093710	Mir5625	microRNA 5625	miRNA	NA	NA	-0.386091	0.136329	0.0205954	0.237839
ENSMUSG00000035399	Oser1	oxidative stress responsive serine rich 1	protein_coding	66680	Q9D722	0.171261	4.30481	0.0206094	0.237839
ENSMUSG00000024773	Atg2a	autophagy related 2A	protein_coding	329015	Q6P4T0	-0.151067	5.58576	0.0206148	0.237839
ENSMUSG00000001482	Def8	differentially expressed in FDCP 8	protein_coding	23854	G3X9U5	-0.168354	5.71208	0.0206265	0.237839
ENSMUSG00000049515	Espnl	espin-like	protein_coding	227357	Q3UYR4	0.380553	2.86844	0.0206495	0.237901
ENSMUSG00000022425	Enpp2	ectonucleotide pyrophosphatase/phosphodiesterase 2	protein_coding	18606	Q9R1E6	-0.428871	7.51046	0.0206654	0.237901
ENSMUSG00000002210	Smg9	smg-9 homolog, nonsense mediated mRNA decay factor (C. elegans)	protein_coding	71997	Q9DB90	0.129786	4.70413	0.0206852	0.237901
ENSMUSG00000023048	Prr13	proline rich 13	protein_coding	66151	Q9CQJ5	-0.230447	5.82886	0.0206977	0.237901
ENSMUSG00000021256	Vash1	vasohibin 1	protein_coding	238328	Q8C1W1	-0.339919	3.18007	0.0207048	0.237901
ENSMUSG00000024184	Pdia2	protein disulfide isomerase associated 2	protein_coding	69191	D3Z6P0	0.654366	3.1387	0.020723	0.237943
ENSMUSG00000039531	Zup1	zinc finger containing ubiquitin peptidase 1	protein_coding	72580	Q3T9Z9	0.146716	3.58417	0.0207711	0.237987
ENSMUSG00000060441	Trim5	tripartite motif-containing 5	protein_coding	667823	E9PV98	-0.483623	-0.2443	0.0207719	0.237987
ENSMUSG00000034919	Ttc22	tetratricopeptide repeat domain 22	protein_coding	230576	A2AVQ6	-0.241126	4.02325	0.0207758	0.237987
ENSMUSG00000035958	Tdp2	tyrosyl-DNA phosphodiesterase 2	protein_coding	56196	Q9JJX7	0.184519	3.91011	0.0207873	0.237987
ENSMUSG00000017311	Pyy	peptide YY	protein_coding	217212	H3BK86	-0.340568	8.6724	0.0208004	0.237987
ENSMUSG00000064288	Hist1h4k	histone cluster 1, H4k	protein_coding	319160	B2RTM0	-0.367013	0.302685	0.0208143	0.237987
ENSMUSG00000043903	Zfp469	zinc finger protein 469	lincRNA	NA	NA	-0.301701	1.7369	0.0208439	0.238158
ENSMUSG00000020544	Cox11	cytochrome c oxidase assembly protein 11, copper chaperone	protein_coding	69802	Q6P8I6	0.192454	2.93459	0.0208785	0.238386
ENSMUSG00000006705	Pknox1	Pbx/knotted 1 homeobox	protein_coding	18771	O70477	-0.196467	5.56152	0.0208999	0.238436
ENSMUSG00000021282	Eif5	eukaryotic translation initiation factor 5	protein_coding	217869	P59325	0.142892	8.64275	0.0209121	0.238436
ENSMUSG00000064373	Selenop	selenoprotein P	protein_coding	20363	P70274	-0.349264	8.94883	0.0209331	0.238489
ENSMUSG00000026213	Stk11ip	serine/threonine kinase 11 interacting protein	protein_coding	71728	Q3TAA7	-0.130322	5.80055	0.020946	0.238489
ENSMUSG00000038181	Chpf2	chondroitin polymerizing factor 2	protein_coding	100910	Q3UU43	0.130913	6.64033	0.0210304	0.239198
ENSMUSG00000031577	Tti2	TELO2 interacting protein 2	protein_coding	234138	A0A1B0GSJ1	0.116039	4.88195	0.0210376	0.239198
ENSMUSG00000102869	2900097C17Rik	RIKEN cDNA 2900097C17 gene	lincRNA	NA	NA	0.138858	7.75321	0.0210929	0.239517
ENSMUSG00000022360	Atad2	ATPase family, AAA domain containing 2	protein_coding	70472	G3X963	-0.353653	2.57601	0.0211055	0.239517
ENSMUSG00000003031	Cdkn1b	cyclin-dependent kinase inhibitor 1B	protein_coding	12576	P46414	0.188582	5.90073	0.0211212	0.239517
ENSMUSG00000013833	Med16	mediator complex subunit 16	protein_coding	216154	E9QP84	0.134855	5.6791	0.0211322	0.239517
ENSMUSG00000029576	Radil	Ras association and DIL domains	protein_coding	231858	D3YWJ9	-0.321911	1.83015	0.0211391	0.239517
ENSMUSG00000027201	Myef2	myelin basic protein expression factor 2, repressor	protein_coding	17876	A7UQY4	0.141668	5.18024	0.0211555	0.239537
ENSMUSG00000091736	Yy2	Yy2 transcription factor	protein_coding	100073351	Q3TTC2	0.337529	0.723886	0.0211707	0.239543
ENSMUSG00000087242	C78197	expressed sequence C78197	antisense	NA	NA	-0.435365	-0.118949	0.0212025	0.239737
ENSMUSG00000034139	Serpini2	serine (or cysteine) peptidase inhibitor, clade I, member 2	protein_coding	67931	Q4G0D3	1.09077	-0.321736	0.0212496	0.240063
ENSMUSG00000024136	Dnase1l2	deoxyribonuclease 1-like 2	protein_coding	66705	Q9D1G0	0.303039	1.53154	0.0212608	0.240063
ENSMUSG00000015652	Steap1	six transmembrane epithelial antigen of the prostate 1	protein_coding	70358	Q3UNB9	-0.438914	0.684118	0.0212991	0.240329
ENSMUSG00000015176	Nolc1	nucleolar and coiled-body phosphoprotein 1	protein_coding	70769	A0A286YDA2	0.141316	6.3113	0.0213171	0.240366
ENSMUSG00000037824	Tspan14	tetraspanin 14	protein_coding	52588	Q8QZY6	-0.209449	4.44362	0.0213362	0.240415
ENSMUSG00000039714	Cplx3	complexin 3	protein_coding	235415	Q8R1B5	0.532464	-0.0333773	0.0213653	0.240577
ENSMUSG00000097392	D930016D06Rik	RIKEN cDNA D930016D06 gene	lincRNA	NA	E9Q5E2	0.221374	3.87968	0.0213905	0.240683
ENSMUSG00000006932	Ctnnb1	catenin (cadherin associated protein), beta 1	protein_coding	12387	Q02248	-0.156783	9.42876	0.0214042	0.240683
ENSMUSG00000037031	Tspan15	tetraspanin 15	protein_coding	70423	F7BWT7	-0.132601	6.28442	0.0215017	0.241613
ENSMUSG00000000544	Gpa33	glycoprotein A33 (transmembrane)	protein_coding	59290	A0A0R4J209	-0.299545	1.77443	0.0215349	0.241636
ENSMUSG00000045594	Glb1	galactosidase, beta 1	protein_coding	12091	P23780	-0.184849	4.5503	0.0215594	0.241636
ENSMUSG00000030722	Nfatc2ip	nuclear factor of activated T cells, cytoplasmic, calcineurin dependent 2 interacting protein	protein_coding	18020	O09130	0.278527	1.53492	0.0215793	0.241636
ENSMUSG00000026504	Sdccag8	serologically defined colon cancer antigen 8	protein_coding	76816	Q80UF4	-0.128007	4.58279	0.0216309	0.241636
ENSMUSG00000104720	Gm43138	predicted gene 43138	sense_intronic	NA	NA	0.435554	-0.28247	0.0216402	0.241636
ENSMUSG00000017861	Mybl2	myeloblastosis oncogene-like 2	protein_coding	17865	P48972	0.271831	0.168431	0.0216804	0.241636
ENSMUSG00000041548	Hspb8	heat shock protein 8	protein_coding	80888	Q9JK92	-0.231349	5.01035	0.0216857	0.241636
ENSMUSG00000112395	Gm7198	predicted gene 7198	processed_pseudogene	NA	NA	0.416954	0.181439	0.0216962	0.241636
ENSMUSG00000028522	Mier1	MEIR1 treanscription regulator	protein_coding	71148	Q32P49	0.221056	5.64055	0.0217185	0.241636
ENSMUSG00000022442	Ttll1	tubulin tyrosine ligase-like 1	protein_coding	319953	Q91V51	-0.18634	4.02938	0.0217293	0.241636
ENSMUSG00000026289	Atg16l1	autophagy related 16-like 1 (S. cerevisiae)	protein_coding	77040	G9M4M6	0.113951	5.75432	0.0217375	0.241636
ENSMUSG00000035692	Isg15	ISG15 ubiquitin-like modifier	protein_coding	100038882	Q4FJR9	-0.765486	0.951305	0.0217408	0.241636
ENSMUSG00000013539	Tango2	transport and golgi organization 2	protein_coding	27883	Q8BTN3	-0.189086	3.36072	0.0217424	0.241636
ENSMUSG00000072647	Adam1a	a disintegrin and metallopeptidase domain 1a	protein_coding	280668	Q3V0H1	0.121031	5.31142	0.0217458	0.241636
ENSMUSG00000041837	Pdcd7	programmed cell death 7	protein_coding	50996	Q3U2X6	0.165441	4.48693	0.0217632	0.241636
ENSMUSG00000052428	Tmco1	transmembrane and coiled-coil domains 1	protein_coding	68944	Q3V4A0	-0.15788	5.36142	0.0217641	0.241636
ENSMUSG00000018849	Wwc1	WW, C2 and coiled-coil domain containing 1	protein_coding	211652	Q5SXA9	-0.341155	2.36869	0.0217668	0.241636
ENSMUSG00000097656	Gm26712	predicted gene, 26712	transcribed_unprocessed_pseudogene	NA	NA	-0.230498	2.48213	0.0217703	0.241636
ENSMUSG00000058248	Kcnh1	potassium voltage-gated channel, subfamily H (eag-related), member 1	protein_coding	16510	Q3UHC9	0.314862	5.33618	0.0218234	0.241752
ENSMUSG00000024186	Rgs11	regulator of G-protein signaling 11	protein_coding	50782	G3X8W6	0.253988	7.17129	0.021826	0.241752
ENSMUSG00000001506	Col1a1	collagen, type I, alpha 1	protein_coding	12842	P11087	0.873514	0.0412264	0.0218371	0.241752
ENSMUSG00000019132	BC005537	cDNA sequence BC005537	protein_coding	79555	Q3TVJ4	0.128086	8.19239	0.02184	0.241752
ENSMUSG00000104958	Mir7238	microRNA 7238	miRNA	NA	NA	0.342106	0.0612164	0.0219175	0.242445
ENSMUSG00000029470	P2rx4	purinergic receptor P2X, ligand-gated ion channel 4	protein_coding	18438	D3Z5U5	-0.188577	5.69633	0.0219391	0.242507
ENSMUSG00000045382	Cxcr4	chemokine (C-X-C motif) receptor 4	protein_coding	12767	A0A0R4J0N8	-0.377756	3.29329	0.0219529	0.242507
ENSMUSG00000084514	Mir1893	microRNA 1893	miRNA	NA	NA	0.28475	1.01799	0.0219779	0.242619
ENSMUSG00000009108	Gnat2	guanine nucleotide binding protein, alpha transducing 2	protein_coding	14686	A2AE33	-0.300435	3.31529	0.022014	0.242853
ENSMUSG00000039461	Tcta	T cell leukemia translocation altered gene	protein_coding	102791	A0A0A6YXI4	-0.171879	6.6676	0.0220732	0.243342
ENSMUSG00000086894	Gm15708	predicted gene 15708	sense_intronic	NA	NA	0.347989	0.0376094	0.0220922	0.243387
ENSMUSG00000025937	Lactb2	lactamase, beta 2	protein_coding	212442	Q99KR3	-0.156514	5.55717	0.0221343	0.243687
ENSMUSG00000021701	Plk2	polo like kinase 2	protein_coding	20620	P53351	-0.326184	4.06226	0.0221657	0.243867
ENSMUSG00000093701	Gm21970	predicted gene 21970	protein_coding	NA	NA	-0.223225	3.78955	0.0221822	0.243885
ENSMUSG00000022601	Zbtb11	zinc finger and BTB domain containing 11	protein_coding	271377	G5E8B9	0.20531	5.11116	0.0222748	0.244738
ENSMUSG00000041445	Mmrn2	multimerin 2	protein_coding	105450	A6H6E2	-0.215742	4.04977	0.0223001	0.244851
ENSMUSG00000116097	Gm36738	predicted gene, 36738	lincRNA	NA	NA	-0.337997	1.57058	0.022373	0.245486
ENSMUSG00000001630	Stk38l	serine/threonine kinase 38 like	protein_coding	232533	Q7TSE6	0.173334	5.27868	0.0223959	0.245573
ENSMUSG00000024579	Pcyox1l	prenylcysteine oxidase 1 like	protein_coding	240334	Q8C7K6	-0.219451	2.70031	0.02243	0.245615
ENSMUSG00000023277	Twf2	twinfilin actin binding protein 2	protein_coding	23999	Q9Z0P5	-0.24394	4.33475	0.0224445	0.245615
ENSMUSG00000064128	Cenpj	centromere protein J	protein_coding	219103	Q569L8	-0.228127	4.19728	0.0224577	0.245615
ENSMUSG00000026870	Cutal	cutA divalent cation tolerance homolog-like	protein_coding	77996	A0A0J9YUN0	-0.271968	3.42837	0.0224783	0.245615
ENSMUSG00000024661	Fth1	ferritin heavy polypeptide 1	protein_coding	14319	P09528	-0.219463	8.4366	0.0224969	0.245615
ENSMUSG00000032667	Pon2	paraoxonase 2	protein_coding	330260	Q62086	-0.169443	4.33567	0.0225038	0.245615
ENSMUSG00000027933	Ints3	integrator complex subunit 3	protein_coding	229543	Q7TPD0	-0.166617	7.02098	0.0225197	0.245615
ENSMUSG00000036606	Plxnb2	plexin B2	protein_coding	140570	B2RXS4	-0.180422	8.54622	0.0225202	0.245615
ENSMUSG00000078202	Nrarp	Notch-regulated ankyrin repeat protein	protein_coding	67122	Q91ZA8	-0.261913	2.39274	0.022553	0.245735
ENSMUSG00000034463	Scara3	scavenger receptor class A, member 3	protein_coding	219151	Q8C850	0.502766	0.825764	0.0225613	0.245735
ENSMUSG00000037251	Pomk	protein-O-mannose kinase	protein_coding	74653	Q3TUA9	-0.263328	2.65504	0.0225904	0.245887
ENSMUSG00000095432	Zfp748	zinc finger protein 748	protein_coding	212276	Q3V1X2	0.249886	3.81099	0.0226229	0.245981
ENSMUSG00000104713	Gbp6	guanylate binding protein 6	protein_coding	100702	A0A0G2JDV3	-0.67082	3.29417	0.0226291	0.245981
ENSMUSG00000095115	Itpripl2	inositol 1,4,5-triphosphate receptor interacting protein-like 2	protein_coding	319622	Q3UV16	-0.325046	2.1539	0.0226934	0.246464
ENSMUSG00000028920	Fbxo42	F-box protein 42	protein_coding	213499	Q6PDJ6	0.1683	5.50056	0.0227184	0.246464
ENSMUSG00000041040	Fam117b	family with sequence similarity 117, member B	protein_coding	72750	Q3U3E2	0.166223	5.58859	0.0227189	0.246464
ENSMUSG00000088609	Gm24187	predicted gene, 24187	miRNA	NA	NA	-0.250763	6.45038	0.0228311	0.247517
ENSMUSG00000115338	Pnp	purine-nucleoside phosphorylase	protein_coding	18950	P23492	-0.177172	4.71561	0.0228922	0.247853
ENSMUSG00000045257	Morn2	MORN repeat containing 2	protein_coding	378462	Q6UL01	-0.229561	3.04833	0.0228926	0.247853
ENSMUSG00000020515	Cnot8	CCR4-NOT transcription complex, subunit 8	protein_coding	69125	Q9D8X5	0.163365	4.98119	0.0229098	0.247876
ENSMUSG00000118327	AC138134.2	ribosomal protein L36A (Rpl36a) pseudogene	processed_pseudogene	NA	NA	-0.357356	-0.125622	0.0229929	0.24861
ENSMUSG00000072946	Ptgr2	prostaglandin reductase 2	protein_coding	77219	Q8VDQ1	-0.141351	5.05405	0.0230496	0.248947
ENSMUSG00000063334	Krr1	KRR1, small subunit (SSU) processome component, homolog (yeast)	protein_coding	52705	Q8BGA5	0.117241	5.1138	0.0230546	0.248947
ENSMUSG00000022299	Slc25a32	solute carrier family 25, member 32	protein_coding	69906	Q3UM21	0.256123	4.80218	0.0230896	0.24916
ENSMUSG00000078439	Smim24	small integral membrane protein 24	protein_coding	72273	Q0VG18	0.404824	1.14936	0.0231588	0.249742
ENSMUSG00000036214	Znrd1as	zinc ribbon domain containing 1, antisense	protein_coding	76416	A0A0R4J0L3	-0.262749	1.8863	0.0232033	0.250056
ENSMUSG00000041168	Lonp1	lon peptidase 1, mitochondrial	protein_coding	74142	Q8CGK3	0.150941	7.04818	0.0232653	0.250058
ENSMUSG00000029650	Slc46a3	solute carrier family 46, member 3	protein_coding	71706	Q9DC26	-0.297842	3.37587	0.0232694	0.250058
ENSMUSG00000078762	Haus5	HAUS augmin-like complex, subunit 5	protein_coding	71909	Q9D786	0.230847	2.65174	0.023281	0.250058
ENSMUSG00000046010	Zfp830	zinc finger protein 830	protein_coding	66983	Q8R1N0	0.151625	3.67538	0.0232849	0.250058
ENSMUSG00000071647	Eml3	echinoderm microtubule associated protein like 3	protein_coding	225898	Q8VC03	0.141237	4.98718	0.0233011	0.250058
ENSMUSG00000026104	Stat1	signal transducer and activator of transcription 1	protein_coding	20846	A0A087WSP5	-0.392842	5.38918	0.0233155	0.250058
ENSMUSG00000092216	Gm19345	predicted gene, 19345	protein_coding	100502736	G3UYD9	0.346508	1.14956	0.0233187	0.250058
ENSMUSG00000020435	Osbp2	oxysterol binding protein 2	protein_coding	74309	Q6PE09	-0.260666	2.33092	0.0233261	0.250058
ENSMUSG00000084799	Ino80dos	INO80 complex subunit D, opposite strand	lincRNA	NA	NA	0.248828	1.52215	0.0235016	0.251503
ENSMUSG00000038608	Dock10	dedicator of cytokinesis 10	protein_coding	210293	A0A087WQ86	-0.34473	5.91356	0.0235116	0.251503
ENSMUSG00000112515	Gm4928	predicted gene 4928	processed_pseudogene	NA	NA	0.194734	2.45752	0.0235197	0.251503
ENSMUSG00000033538	Casp4	caspase 4, apoptosis-related cysteine peptidase	protein_coding	12363	P70343	-0.650463	0.87429	0.0235225	0.251503
ENSMUSG00000026188	Tmem169	transmembrane protein 169	protein_coding	271711	Q8BG50	-0.262436	2.13747	0.0235626	0.251682
ENSMUSG00000052374	Actn2	actinin alpha 2	protein_coding	11472	Q5FW75	-0.53842	1.77351	0.0235701	0.251682
ENSMUSG00000100210	Hist1h3f	histone cluster 1, H3f	protein_coding	260423	B9EI85	-0.268737	-0.0996785	0.0236106	0.251949
ENSMUSG00000038141	Tmem181a	transmembrane protein 181A	protein_coding	77106	Q3U3W2	0.164676	5.44835	0.0236546	0.252253
ENSMUSG00000026502	Desi2	desumoylating isopeptidase 2	protein_coding	78825	Q8BIB9	0.225777	5.03356	0.0236854	0.252273
ENSMUSG00000117507	AC135509.1	high mobility group box 1 (Hmgb1) pseudogene	processed_pseudogene	NA	NA	0.233059	1.9056	0.0236923	0.252273
ENSMUSG00000067235	H2-Q10	histocompatibility 2, Q region locus 10	protein_coding	15007	P01898	-0.314863	1.78872	0.0237059	0.252273
ENSMUSG00000020638	Cmpk2	cytidine monophosphate (UMP-CMP) kinase 2, mitochondrial	protein_coding	22169	Q3U5Q7	-0.328193	5.10546	0.0237183	0.252273
ENSMUSG00000116275	Zc3h11a	zinc finger CCCH type containing 11A	protein_coding	70579	Q3UL31	0.131247	7.07949	0.0237486	0.252415
ENSMUSG00000020589	Fam49a	family with sequence similarity 49, member A	protein_coding	76820	Q8BHZ0	-0.467216	0.407582	0.0237625	0.252415
ENSMUSG00000039693	Msantd3	Myb/SANT-like DNA-binding domain containing 3	protein_coding	66665	Q9CR78	-0.217081	2.77188	0.0237922	0.252424
ENSMUSG00000034826	Nup54	nucleoporin 54	protein_coding	269113	Q8BTS4	0.13361	3.88623	0.0237943	0.252424
ENSMUSG00000075284	Wipf1	WAS/WASL interacting protein family, member 1	protein_coding	215280	Q8K1I7	-0.204623	2.4012	0.0238414	0.252472
ENSMUSG00000102976	Zc3h11a	zinc finger CCCH type containing 11A	protein_coding	70579	Q3UL31	0.14269	7.19596	0.0238494	0.252472
ENSMUSG00000081860	Gm11533	predicted gene 11533	processed_pseudogene	NA	NA	-0.339677	-0.0260065	0.0238551	0.252472
ENSMUSG00000025232	Hexa	hexosaminidase A	protein_coding	15211	P29416	-0.198258	7.4254	0.0238608	0.252472
ENSMUSG00000022791	Tnk2	tyrosine kinase, non-receptor, 2	protein_coding	51789	A0A0R4J1L0	0.139241	6.85799	0.0238949	0.25267
ENSMUSG00000031508	Ankrd10	ankyrin repeat domain 10	protein_coding	102334	Q8BG46	0.220875	7.15358	0.0239346	0.252926
ENSMUSG00000007411	Mark3	MAP/microtubule affinity regulating kinase 3	protein_coding	17169	Q03141	0.113359	6.57177	0.0239811	0.253253
ENSMUSG00000043323	Fbrsl1	fibrosin-like 1	protein_coding	381668	E9Q9T0	0.28206	6.41492	0.024001	0.253299
ENSMUSG00000020432	Tcn2	transcobalamin 2	protein_coding	21452	O88968	-0.170576	6.11753	0.0240377	0.253326
ENSMUSG00000036887	C1qa	complement component 1, q subcomponent, alpha polypeptide	protein_coding	12259	P98086	-0.258457	4.46078	0.0240476	0.253326
ENSMUSG00000097616	1110019D14Rik	RIKEN cDNA 1110019D14 gene	lincRNA	NA	NA	-0.340074	-0.30497	0.0240501	0.253326
ENSMUSG00000057551	Zfp317	zinc finger protein 317	protein_coding	244713	Q0P5V5	0.167519	4.29801	0.0241443	0.254145
ENSMUSG00000022552	Sharpin	SHANK-associated RH domain interacting protein	protein_coding	106025	Q91WA6	0.118032	5.01067	0.024159	0.254145
ENSMUSG00000001098	Kctd10	potassium channel tetramerisation domain containing 10	protein_coding	330171	F8WGQ9	-0.140217	5.69597	0.0241984	0.254315
ENSMUSG00000082052	Ywhaq-ps2	tyrosine 3-monooxygenase/tryptophan 5-monooxygenase activation protein theta, pseudogene 2	processed_pseudogene	NA	NA	0.310855	0.269772	0.0242064	0.254315
ENSMUSG00000053483	Usp21	ubiquitin specific peptidase 21	protein_coding	30941	E9PUE2	0.125574	4.53996	0.0242325	0.25438
ENSMUSG00000070737	Tmem35b	transmembrane protein 35B	protein_coding	100039968	Q3U0Y2	-0.219903	3.34675	0.0242437	0.25438
ENSMUSG00000015016	Acsf3	acyl-CoA synthetase family member 3	protein_coding	257633	Q3URE1	-0.175839	4.52894	0.0242951	0.254578
ENSMUSG00000079362	Gm43302	predicted gene 43302	protein_coding	NA	NA	-0.707713	2.43533	0.0243065	0.254578
ENSMUSG00000021013	Ttc8	tetratricopeptide repeat domain 8	protein_coding	76260	Q8VD72	-0.127863	5.15483	0.0243142	0.254578
ENSMUSG00000038335	Tsr1	TSR1 20S rRNA accumulation	protein_coding	104662	Q5SWD9	0.153205	6.8195	0.0243504	0.254578
ENSMUSG00000058638	Zfp110	zinc finger protein 110	protein_coding	65020	A0A0R4J249	-0.173792	5.19155	0.0243523	0.254578
ENSMUSG00000037419	Endod1	endonuclease domain containing 1	protein_coding	71946	Q69ZY2	-0.142092	5.12172	0.0243563	0.254578
ENSMUSG00000031200	Mtcp1	mature T cell proliferation 1	protein_coding	17763	Q60945	0.250624	2.65202	0.0243893	0.25476
ENSMUSG00000039849	Pcif1	PDX1 C-terminal inhibiting factor 1	protein_coding	228866	P59114	0.116604	6.09247	0.0244129	0.254769
ENSMUSG00000036880	Acaa2	acetyl-Coenzyme A acyltransferase 2 (mitochondrial 3-oxoacyl-Coenzyme A thiolase)	protein_coding	52538	Q8BWT1	-0.222083	4.46418	0.0244272	0.254769
ENSMUSG00000032705	Exd2	exonuclease 3'-5' domain containing 2	protein_coding	97827	Q8VEG4	-0.15504	4.97293	0.0244461	0.254769
ENSMUSG00000021010	Npas3	neuronal PAS domain protein 3	protein_coding	27386	F8VQB2	0.361027	1.51819	0.0244526	0.254769
ENSMUSG00000108142	Gm7498	predicted gene 7498	processed_pseudogene	NA	NA	-0.315603	-0.131333	0.0244856	0.254805
ENSMUSG00000061882	Ccdc62	coiled-coil domain containing 62	protein_coding	208908	E9PVD1	0.352588	2.28859	0.0244873	0.254805
ENSMUSG00000041831	Sytl3	synaptotagmin-like 3	protein_coding	83672	Q0VF85	-0.324769	-0.159264	0.024564	0.255188
ENSMUSG00000101942	Gm19582	predicted gene, 19582	antisense	NA	NA	0.340331	0.0933209	0.0245691	0.255188
ENSMUSG00000094483	Purb	purine rich element binding protein B	protein_coding	19291	O35295	0.18535	7.1421	0.024571	0.255188
ENSMUSG00000066626	Gm5121	predicted gene 5121	processed_pseudogene	NA	NA	-0.317874	0.799653	0.0246379	0.25572
ENSMUSG00000028699	Tspan1	tetraspanin 1	protein_coding	66805	Q99J59	-0.444474	0.759342	0.0247085	0.256285
ENSMUSG00000078768	Zfp566	zinc finger protein 566	protein_coding	72556	Q8VCI1	0.251596	2.01841	0.0247238	0.256285
ENSMUSG00000067147	Rpl7a-ps11	ribosomal protein L7A, pseudogene 11	processed_pseudogene	NA	NA	-0.250986	1.60001	0.0247469	0.256362
ENSMUSG00000089865	Gm44503	predicted readthrough transcript (NMD candidate), 44503	protein_coding	NA	NA	-0.155968	7.94145	0.0247671	0.256409
ENSMUSG00000072884	Gm10433	predicted gene 10433	processed_transcript	NA	NA	-0.409283	1.02077	0.0247982	0.256431
ENSMUSG00000025735	Rhbdl1	rhomboid like 1	protein_coding	214951	Q3USF1	0.197597	3.36335	0.0248007	0.256431
ENSMUSG00000019470	Xab2	XPA binding protein 2	protein_coding	67439	Q9DCD2	0.13883	5.72192	0.0248373	0.256507
ENSMUSG00000034853	Acot11	acyl-CoA thioesterase 11	protein_coding	329910	A2AVR6	-0.192701	5.32119	0.0248395	0.256507
ENSMUSG00000074449	Gm15319	predicted gene 15319	protein_coding	100040599	E9Q637	0.536768	-0.498638	0.0248834	0.256582
ENSMUSG00000025138	Sirt7	sirtuin 7	protein_coding	209011	Q8BKJ9	0.134448	5.27087	0.0248898	0.256582
ENSMUSG00000033114	Slc35d2	solute carrier family 35, member D2	protein_coding	70484	A0A0R4J181	-0.26647	2.35382	0.0249121	0.256582
ENSMUSG00000023990	Tfeb	transcription factor EB	protein_coding	21425	Q6P203	-0.231244	2.62853	0.0249656	0.256582
ENSMUSG00000027132	Katnbl1	katanin p80 subunit B like 1	protein_coding	72425	Q9CWJ3	0.182484	3.76534	0.0249679	0.256582
ENSMUSG00000044317	Gpr4	G protein-coupled receptor 4	protein_coding	319197	Q8BUD0	-0.279973	1.60422	0.0249682	0.256582
ENSMUSG00000085828	Gm15612	predicted gene 15612	antisense	NA	NA	0.361473	1.26155	0.0249723	0.256582
ENSMUSG00000003955	Fam162a	family with sequence similarity 162, member A	protein_coding	70186	Q9D6U8	-0.212207	2.62395	0.0249725	0.256582
ENSMUSG00000071477	Zfp777	zinc finger protein 777	protein_coding	72306	B9EKF4	0.133197	5.01278	0.0250313	0.257024
ENSMUSG00000031504	Rab20	RAB20, member RAS oncogene family	protein_coding	19332	P35295	-0.24265	1.72931	0.0250928	0.257224
ENSMUSG00000032035	Ets1	E26 avian leukemia oncogene 1, 5' domain	protein_coding	23871	E9PWI8	-0.246297	3.23074	0.0250973	0.257224
ENSMUSG00000106237	Gm8066	predicted gene 8066	lincRNA	NA	NA	0.34833	1.40974	0.0250981	0.257224
ENSMUSG00000084950	Gm5577	predicted gene 5577	antisense	NA	NA	0.355655	-0.0186906	0.0251735	0.257835
ENSMUSG00000040123	Zmym5	zinc finger, MYM-type 5	protein_coding	219105	Q3U2E2	0.165541	5.65268	0.0252082	0.258028
ENSMUSG00000051934	Spats2	spermatogenesis associated, serine-rich 2	protein_coding	72572	Q8K1N4	-0.224442	2.86389	0.0252917	0.258721
ENSMUSG00000029851	Tcaf2	TRPM8 channel-associated factor 2	protein_coding	232748	Q921K8	-0.359932	1.10983	0.0253202	0.258795
ENSMUSG00000049577	Zfpm1	zinc finger protein, multitype 1	protein_coding	22761	O35615	-0.189427	2.88346	0.0253326	0.258795
ENSMUSG00000023022	Lima1	LIM domain and actin binding 1	protein_coding	65970	Q8CD09	-0.171761	5.14435	0.0253465	0.258795
ENSMUSG00000041115	Iqsec2	IQ motif and Sec7 domain 2	protein_coding	245666	D3Z6V7	-0.203794	4.38268	0.0254572	0.259601
ENSMUSG00000086370	Ftx	Ftx transcript, Xist regulator (non-protein coding)	lincRNA	78878	NA	0.27093	3.82061	0.0254575	0.259601
ENSMUSG00000074865	Zfp934	zinc finger protein 934	protein_coding	77117	K7N6H3	-0.37911	0.366305	0.0255045	0.259601
ENSMUSG00000013846	St3gal1	ST3 beta-galactoside alpha-2,3-sialyltransferase 1	protein_coding	20442	P54751	-0.296979	5.7711	0.025505	0.259601
ENSMUSG00000097180	2700038G22Rik	RIKEN cDNA 2700038G22 gene	lincRNA	67194	NA	0.299529	-0.0724379	0.025505	0.259601
ENSMUSG00000030435	U2af2	U2 small nuclear ribonucleoprotein auxiliary factor (U2AF) 2	protein_coding	22185	P26369	0.119594	6.74163	0.0255334	0.259727
ENSMUSG00000042763	Maneal	mannosidase, endo-alpha-like	protein_coding	215090	Q6P1J0	-0.117254	5.09441	0.025577	0.260009
ENSMUSG00000073102	Drc1	dynein regulatory complex subunit 1	protein_coding	381738	Q3USS3	-0.359614	3.12307	0.025612	0.260203
ENSMUSG00000052305	Hbb-bs	hemoglobin, beta adult s chain	protein_coding	15129	A8DUK0	-0.773113	3.24584	0.0256458	0.260355
ENSMUSG00000047617	Paxx	non-homologous end joining factor	protein_coding	227622	Q8K0Y7	0.167425	4.58069	0.025661	0.260355
ENSMUSG00000050605	Zfp61	zinc finger protein 61	protein_coding	22719	Q923D1	0.144417	4.27357	0.0256858	0.260355
ENSMUSG00000071745	DXBay18	DNA segment, Chr X, Baylor 18	protein_coding	574405	Q52KH6	-0.431371	0.694475	0.0256908	0.260355
ENSMUSG00000021091	Serpina3n	serine (or cysteine) peptidase inhibitor, clade A, member 3N	protein_coding	20716	G3X8T9	-2.44783	2.48647	0.0257283	0.26052
ENSMUSG00000104814	Gm42979	predicted gene 42979	TEC	NA	NA	0.307613	0.867315	0.0257488	0.26052
ENSMUSG00000035299	Mid1	midline 1	protein_coding	17318	O70583	-0.442792	2.69246	0.025755	0.26052
ENSMUSG00000046822	Slc39a3	solute carrier family 39 (zinc transporter), member 3	protein_coding	106947	Q99K24	-0.149135	5.94167	0.0258727	0.261548
ENSMUSG00000038957	Edc3	enhancer of mRNA decapping 3	protein_coding	353190	A0ELI5	0.149957	4.62955	0.0259104	0.261768
ENSMUSG00000041629	Fam104a	family with sequence similarity 104, member A	protein_coding	28081	A2A6P4	0.142907	4.98061	0.0259626	0.262132
ENSMUSG00000028035	Dnajb4	DnaJ heat shock protein family (Hsp40) member B4	protein_coding	67035	Q9D832	0.144553	4.93507	0.0259791	0.262137
ENSMUSG00000022900	Ildr1	immunoglobulin-like domain containing receptor 1	protein_coding	106347	Q8CBR1	-0.13033	5.91041	0.0260167	0.262226
ENSMUSG00000035834	Polr3g	polymerase (RNA) III (DNA directed) polypeptide G	protein_coding	67486	Q6NXY9	0.236268	3.08419	0.0260201	0.262226
ENSMUSG00000039048	Foxred1	FAD-dependent oxidoreductase domain containing 1	protein_coding	235169	Q3TQB2	0.132929	4.96858	0.0260573	0.262331
ENSMUSG00000020776	Fbf1	Fas (TNFRSF6) binding factor 1	protein_coding	217335	A2A870	-0.14525	4.70861	0.0260627	0.262331
ENSMUSG00000023050	Map3k12	mitogen-activated protein kinase kinase kinase 12	protein_coding	26404	Q60700	-0.149558	5.00317	0.0260958	0.262503
ENSMUSG00000018822	Sfrp5	secreted frizzled-related sequence protein 5	protein_coding	54612	A0A0R4J001	0.466502	3.48166	0.0261338	0.262549
ENSMUSG00000066613	Zfp932	zinc finger protein 932	protein_coding	69504	E9QAG8	0.299476	2.56569	0.0261389	0.262549
ENSMUSG00000090659	Zfp493	zinc finger protein 493	protein_coding	72958	E9Q1L8	-0.41207	0.16868	0.0261606	0.262549
ENSMUSG00000053604	Rpia	ribose 5-phosphate isomerase A	protein_coding	19895	P47968	0.288664	4.72138	0.0261835	0.262549
ENSMUSG00000046694	Tent5b	terminal nucleotidyltransferase 5B	protein_coding	100342	Q8C152	-0.496437	-0.139105	0.0261953	0.262549
ENSMUSG00000039349	C130074G19Rik	RIKEN cDNA C130074G19 gene	protein_coding	226777	Q8BGN9	-0.224884	3.08239	0.0262094	0.262549
ENSMUSG00000028223	Decr1	2,4-dienoyl CoA reductase 1, mitochondrial	protein_coding	67460	Q4FJK0	-0.167955	3.8821	0.0262131	0.262549
ENSMUSG00000030284	Creld1	cysteine-rich with EGF-like domains 1	protein_coding	171508	A8C1T7	-0.164689	4.4762	0.0262321	0.262579
ENSMUSG00000045114	Prrt2	proline-rich transmembrane protein 2	protein_coding	69017	E9PUL5	0.430932	0.214993	0.0262701	0.262782
ENSMUSG00000020176	Grb10	growth factor receptor bound protein 10	protein_coding	14783	Q60760	-0.224057	5.8739	0.0262876	0.262782
ENSMUSG00000103735	Gm38317	predicted gene, 38317	processed_pseudogene	NA	NA	-0.352797	1.81979	0.0263064	0.262782
ENSMUSG00000082691	Dynlt1-ps1	dynein light chain Tctex-type 1, pseuodogene 1	processed_pseudogene	NA	NA	-0.219003	6.27179	0.0263176	0.262782
ENSMUSG00000015165	Hnrnpl	heterogeneous nuclear ribonucleoprotein L	protein_coding	15388	Q3UMT7	0.109851	7.696	0.026333	0.262782
ENSMUSG00000083823	Amd-ps1	S-adenosylmethionine decarboxylase, pseudogene 1	processed_pseudogene	NA	NA	0.342384	-0.0851685	0.0263809	0.2631
ENSMUSG00000026484	Rnf2	ring finger protein 2	protein_coding	19821	Q9CQJ4	0.135275	5.03867	0.0264385	0.263421
ENSMUSG00000017837	Nkiras2	NFKB inhibitor interacting Ras-like protein 2	protein_coding	71966	Q9CR56	-0.157729	4.97136	0.0264498	0.263421
ENSMUSG00000105788	Gm47295	predicted gene, 47295	miRNA	NA	NA	-0.267834	4.88169	0.0264616	0.263421
ENSMUSG00000021647	Cartpt	CART prepropeptide	protein_coding	27220	Q3UYI4	-0.4421	1.49578	0.026496	0.263457
ENSMUSG00000084925	1810062O18Rik	RIKEN cDNA 1810062O18 gene	antisense	NA	NA	0.354802	-0.00333651	0.0264975	0.263457
ENSMUSG00000091625	Lsm5	LSM5 homolog, U6 small nuclear RNA and mRNA degradation associated	protein_coding	66373	P62322	0.316406	1.0306	0.0265238	0.263463
ENSMUSG00000090210	Itga10	integrin, alpha 10	protein_coding	213119	E9PXZ3	0.269748	2.11313	0.0265304	0.263463
ENSMUSG00000019990	Pde7b	phosphodiesterase 7B	protein_coding	29863	E9Q0W7	-0.304279	1.70109	0.0265934	0.263928
ENSMUSG00000026646	Suv39h2	suppressor of variegation 3-9 2	protein_coding	64707	A0A0R4J074	0.244359	1.34356	0.0266544	0.264227
ENSMUSG00000076431	Sox4	SRY (sex determining region Y)-box 4	protein_coding	20677	Q06831	0.271812	5.29314	0.0266559	0.264227
ENSMUSG00000032788	Pdxk	pyridoxal (pyridoxine, vitamin B6) kinase	protein_coding	216134	Q8K183	-0.192848	6.07898	0.0266793	0.264299
ENSMUSG00000020878	Lrrc46	leucine rich repeat containing 46	protein_coding	69297	Q9DAP0	-0.376058	0.771755	0.0267594	0.264814
ENSMUSG00000041846	Ppp4r3a	protein phosphatase 4 regulatory subunit 3A	protein_coding	68734	E9Q481	0.156061	6.21663	0.0267638	0.264814
ENSMUSG00000063704	Mapk15	mitogen-activated protein kinase 15	protein_coding	332110	Q80Y86	0.180346	5.2628	0.0268214	0.264946
ENSMUSG00000118364	AC124502.5	TEC	TEC	NA	NA	0.554977	4.6808	0.0268286	0.264946
ENSMUSG00000046111	Cep295	centrosomal protein 295	protein_coding	319675	E9QPW4	0.265269	4.06997	0.0268355	0.264946
ENSMUSG00000039621	Prex1	phosphatidylinositol-3,4,5-trisphosphate-dependent Rac exchange factor 1	protein_coding	277360	Q69ZK0	-0.233426	4.70303	0.0268421	0.264946
ENSMUSG00000066415	Msl2	MSL complex subunit 2	protein_coding	77853	Q69ZF8	0.159515	5.82489	0.0269252	0.2656
ENSMUSG00000001472	Tcf25	transcription factor 25 (basic helix-loop-helix)	protein_coding	66855	Q8R3L2	0.114707	8.8226	0.0269465	0.2656
ENSMUSG00000000131	Xpo6	exportin 6	protein_coding	74204	Q924Z6	0.180619	6.80128	0.0269572	0.2656
ENSMUSG00000019945	Cabcoco1	ciliary associated calcium binding coiled-coil 1	protein_coding	73287	A0A0R4J010	-0.281781	2.44562	0.0270033	0.265894
ENSMUSG00000079418	Atg4a	autophagy related 4A, cysteine peptidase	protein_coding	666468	Q5EBK1	-0.195565	3.08755	0.0270493	0.266186
ENSMUSG00000018217	Pmp22	peripheral myelin protein 22	protein_coding	18858	P16646	-0.426827	2.80529	0.0270984	0.266508
ENSMUSG00000091661	AC165425.1	novel transcript	sense_overlapping	NA	NA	0.187232	2.37895	0.0271421	0.266777
ENSMUSG00000029422	Rsrc2	arginine/serine-rich coiled-coil 2	protein_coding	208606	A2RTL5	0.122369	6.63428	0.0271598	0.266791
ENSMUSG00000069255	Dusp22	dual specificity phosphatase 22	protein_coding	105352	Q99N11	-0.145316	4.45886	0.027223	0.267026
ENSMUSG00000027639	Samhd1	SAM domain and HD domain, 1	protein_coding	56045	E9Q0K6	-0.141833	4.25406	0.0272308	0.267026
ENSMUSG00000022179	4931414P19Rik	RIKEN cDNA 4931414P19 gene	protein_coding	74359	Q8K2W9	-0.270299	1.89689	0.027245	0.267026
ENSMUSG00000049287	Iba57	IBA57 homolog, iron-sulfur cluster assembly	protein_coding	216792	Q8CAK1	-0.152242	4.03104	0.0272493	0.267026
ENSMUSG00000026988	Wdsub1	WD repeat, SAM and U-box domain containing 1	protein_coding	72137	A2AUX8	-0.179767	5.61024	0.0273336	0.26763
ENSMUSG00000085039	Gm15927	predicted gene 15927	processed_transcript	NA	NA	-0.274537	0.77826	0.0273548	0.26763
ENSMUSG00000061306	Slc38a10	solute carrier family 38, member 10	protein_coding	72055	Q5I012	-0.135861	8.41398	0.02736	0.26763
ENSMUSG00000106928	Gm43860	predicted gene 43860	TEC	NA	NA	0.218248	2.42022	0.0274236	0.267878
ENSMUSG00000033282	Rpgrip1l	Rpgrip1-like	protein_coding	244585	Q8CG73	-0.235869	3.13576	0.0274262	0.267878
ENSMUSG00000059708	Akap17b	A kinase (PRKA) anchor protein 17B	protein_coding	338351	A2A3V1	-0.265458	2.82771	0.0274347	0.267878
ENSMUSG00000060639	Hist1h4i	histone cluster 1, H4i	protein_coding	319158	B2RTM0	-0.260435	1.75011	0.0275239	0.268569
ENSMUSG00000020173	Cobl	cordon-bleu WH2 repeat	protein_coding	12808	G5E8P4	-0.35308	5.46322	0.0275384	0.268569
ENSMUSG00000025145	Lrrc45	leucine rich repeat containing 45	protein_coding	217366	Q8CIM1	0.137498	4.73961	0.0275693	0.26871
ENSMUSG00000031660	Brd7	bromodomain containing 7	protein_coding	26992	O88665	-0.148865	4.79602	0.0276427	0.269265
ENSMUSG00000047714	Ppp1r2	protein phosphatase 1, regulatory inhibitor subunit 2	protein_coding	66849	Q9DCL8	0.137494	6.14691	0.0276761	0.269429
ENSMUSG00000030125	Lrrc23	leucine rich repeat containing 23	protein_coding	16977	O35125	-0.314493	1.61023	0.0276994	0.269495
ENSMUSG00000112550	Gm6627	predicted gene 6627	processed_pseudogene	NA	NA	0.154034	5.23899	0.0277474	0.269787
ENSMUSG00000116614	Gm46610	predicted gene, 46610	processed_pseudogene	NA	NA	-0.290281	-0.133703	0.0277625	0.269787
ENSMUSG00000025403	Shmt2	serine hydroxymethyltransferase 2 (mitochondrial)	protein_coding	108037	Q3TFD0	-0.259308	5.14669	0.0277944	0.269829
ENSMUSG00000014767	Tbp	TATA box binding protein	protein_coding	21374	P29037	0.141411	4.14664	0.0278158	0.269829
ENSMUSG00000049764	Zfp280b	zinc finger protein 280B	protein_coding	64453	Q505F4	0.152357	4.08494	0.0278197	0.269829
ENSMUSG00000028047	Thbs3	thrombospondin 3	protein_coding	21827	Q05895	0.15558	4.75251	0.0278329	0.269829
ENSMUSG00000041774	Ydjc	YdjC homolog (bacterial)	protein_coding	69101	Q14BV6	-0.219971	2.05629	0.0278896	0.270145
ENSMUSG00000040447	Spns2	spinster homolog 2	protein_coding	216892	Q91VM4	-0.204223	3.26027	0.0279129	0.270145
ENSMUSG00000042814	Mcts2	malignant T cell amplified sequence 2	protein_coding	66405	Q9CQ21	0.283292	2.2951	0.0279152	0.270145
ENSMUSG00000074918	Inafm2	InaF motif containing 2	protein_coding	100043272	A0A1L1STD6	0.15286	5.2382	0.0279413	0.270237
ENSMUSG00000001763	Tspan33	tetraspanin 33	protein_coding	232670	Q8R3S2	-0.193395	4.61263	0.0279824	0.270475
ENSMUSG00000113852	Gm48062	predicted gene, 48062	TEC	NA	NA	0.280391	0.0796727	0.0280073	0.270555
ENSMUSG00000040936	Ulk4	unc-51-like kinase 4	protein_coding	209012	E9Q2P5	0.161899	3.3967	0.0280517	0.270824
ENSMUSG00000100162	Gm20687	predicted gene 20687	antisense	NA	NA	-0.168416	4.82888	0.0280922	0.270914
ENSMUSG00000087047	1700110K17Rik	RIKEN cDNA 1700110K17 gene	antisense	NA	NA	0.249132	2.78633	0.0280943	0.270914
ENSMUSG00000075225	Ccdc162	coiled-coil domain containing 162	protein_coding	75973	NA	0.332198	5.94406	0.0281194	0.270996
ENSMUSG00000031399	Fam3a	family with sequence similarity 3, member A	protein_coding	66294	A0A158SIT7	-0.162168	5.03141	0.0281474	0.271106
ENSMUSG00000110353	Gm33543	predicted gene, 33543	protein_coding	NA	NA	0.393121	1.76979	0.0281664	0.271125
ENSMUSG00000020620	Abca8b	ATP-binding cassette, sub-family A (ABC1), member 8b	protein_coding	27404	A2AM56	-0.239039	3.39293	0.0281935	0.271125
ENSMUSG00000085006	BC021767	cDNA sequence BC021767	transcribed_unprocessed_pseudogene	NA	NA	-0.300822	3.20247	0.0281993	0.271125
ENSMUSG00000025170	Rab40b	Rab40B, member RAS oncogene family	protein_coding	217371	B1ATT4	-0.222647	2.91751	0.0282712	0.271554
ENSMUSG00000064816	Gm22357	predicted gene, 22357	snoRNA	NA	NA	0.285158	0.734781	0.0282771	0.271554
ENSMUSG00000034438	Gbp8	guanylate-binding protein 8	protein_coding	76074	Q2V6D6	-0.386697	1.14596	0.0283538	0.27213
ENSMUSG00000097589	Dleu2	deleted in lymphocytic leukemia, 2	processed_transcript	NA	NA	-0.195655	2.68902	0.0284232	0.272636
ENSMUSG00000023915	Tnfrsf21	tumor necrosis factor receptor superfamily, member 21	protein_coding	94185	Q9EPU5	-0.179341	5.40412	0.028467	0.272822
ENSMUSG00000068200	Gm5931	predicted pseudogene 5931	processed_pseudogene	NA	NA	0.111058	4.596	0.0284761	0.272822
ENSMUSG00000090015	Gm15446	predicted gene 15446	protein_coding	NA	NA	0.247992	1.24775	0.0285	0.272891
ENSMUSG00000037784	Dzip1l	DAZ interacting protein 1-like	protein_coding	72507	Q499E4	-0.392785	5.46466	0.0285519	0.273088
ENSMUSG00000037820	Tgm2	transglutaminase 2, C polypeptide	protein_coding	21817	P21981	-0.262887	3.05132	0.028554	0.273088
ENSMUSG00000034563	Ccpg1	cell cycle progression 1	protein_coding	72278	Q640L3	-0.153993	8.02511	0.0285739	0.273117
ENSMUSG00000069495	Epc2	enhancer of polycomb homolog 2	protein_coding	227867	Q3TNY4	0.181112	4.93523	0.0286014	0.27313
ENSMUSG00000020476	Dbnl	drebrin-like	protein_coding	13169	Q62418	-0.167937	5.87035	0.0286087	0.27313
ENSMUSG00000021253	Tgfb3	transforming growth factor, beta 3	protein_coding	21809	Q3TRQ9	-0.409944	1.31783	0.0286394	0.273237
ENSMUSG00000042396	Rbm7	RNA binding motif protein 7	protein_coding	67010	Q3U5M9	0.111609	5.36416	0.0286564	0.273237
ENSMUSG00000069631	Strada	STE20-related kinase adaptor alpha	protein_coding	72149	Q3UUJ4	-0.109434	5.39847	0.0287	0.273237
ENSMUSG00000071337	Tia1	cytotoxic granule-associated RNA binding protein 1	protein_coding	21841	Q80ZW7	0.28761	4.88682	0.0287024	0.273237
ENSMUSG00000021264	Yy1	YY1 transcription factor	protein_coding	22632	Q00899	0.170387	6.23879	0.0287037	0.273237
ENSMUSG00000059486	Kbtbd2	kelch repeat and BTB (POZ) domain containing 2	protein_coding	210973	G3X9X1	0.163224	5.78708	0.0287868	0.273791
ENSMUSG00000028716	Pdzk1ip1	PDZK1 interacting protein 1	protein_coding	67182	G3UW41	-0.253915	4.58273	0.0288062	0.273791
ENSMUSG00000026239	Pde6d	phosphodiesterase 6D, cGMP-specific, rod, delta	protein_coding	18582	O55057	-0.187835	3.90349	0.0288122	0.273791
ENSMUSG00000096003	Gm3500	predicted gene 3500	protein_coding	100041678	A6NAS7	-0.474315	-0.373016	0.0289116	0.274576
ENSMUSG00000031864	Ints10	integrator complex subunit 10	protein_coding	70885	E9Q360	-0.11767	4.42282	0.0289881	0.274817
ENSMUSG00000038279	Nop2	NOP2 nucleolar protein	protein_coding	110109	E9QN31	0.152964	4.73911	0.0290121	0.274817
ENSMUSG00000053617	Sh3pxd2a	SH3 and PX domains 2A	protein_coding	14218	O89032	0.290663	7.54345	0.0290255	0.274817
ENSMUSG00000105434	Gm43359	predicted gene 43359	TEC	NA	NA	0.673047	0.893214	0.0290278	0.274817
ENSMUSG00000032175	Tyk2	tyrosine kinase 2	protein_coding	54721	E9QJS1	-0.175273	5.09346	0.02906	0.274817
ENSMUSG00000010067	Rassf1	Ras association (RalGDS/AF-6) domain family member 1	protein_coding	56289	A9YZW8	0.197785	4.71598	0.0290627	0.274817
ENSMUSG00000024942	Capn1	calpain 1	protein_coding	12333	O35350	-0.168995	5.10946	0.0290678	0.274817
ENSMUSG00000048416	Mlf1	myeloid leukemia factor 1	protein_coding	17349	Q3V042	-0.399269	1.72641	0.029078	0.274817
ENSMUSG00000029084	Cd38	CD38 antigen	protein_coding	12494	P56528	-0.350293	0.269626	0.0290886	0.274817
ENSMUSG00000117822	AC133509.1	eukaryotic translation elongation factor 1 alpha 1 (Eef1a1), mouse	processed_pseudogene	NA	NA	-0.154389	6.9108	0.029124	0.274948
ENSMUSG00000071711	Mpst	mercaptopyruvate sulfurtransferase	protein_coding	246221	Q3UW66	-0.25456	2.04536	0.0291497	0.274948
ENSMUSG00000005802	Slc30a4	solute carrier family 30 (zinc transporter), member 4	protein_coding	22785	A2AK40	0.176186	6.41517	0.0291529	0.274948
ENSMUSG00000030554	Synm	synemin, intermediate filament protein	protein_coding	233335	A0A140LJ61	-0.412162	0.947805	0.0291722	0.274971
ENSMUSG00000022176	Rem2	rad and gem related GTP binding protein 2	protein_coding	140743	E9Q4D5	0.42109	5.06524	0.0291903	0.274982
ENSMUSG00000045975	C2cd2	C2 calcium-dependent domain containing 2	protein_coding	207781	E9Q3C1	-0.15367	3.92527	0.0292448	0.275246
ENSMUSG00000022962	Gart	phosphoribosylglycinamide formyltransferase	protein_coding	14450	Q64737	0.123139	5.31711	0.0292687	0.275246
ENSMUSG00000099647	Gm5776	predicted gene 5776	processed_pseudogene	NA	NA	-0.20933	4.1773	0.0292689	0.275246
ENSMUSG00000040274	Cdk6	cyclin-dependent kinase 6	protein_coding	12571	Q0VBK8	-0.476312	1.44228	0.0293202	0.275472
ENSMUSG00000022400	Rbx1	ring-box 1	protein_coding	56438	P62878	0.158069	5.59642	0.0293428	0.275472
ENSMUSG00000028222	Calb1	calbindin 1	protein_coding	12307	P12658	-0.224337	3.81424	0.0293519	0.275472
ENSMUSG00000030094	Xpc	xeroderma pigmentosum, complementation group C	protein_coding	22591	P51612	-0.115948	5.25483	0.0293605	0.275472
ENSMUSG00000027377	Mall	mal, T cell differentiation protein-like	protein_coding	228576	Q91X49	-0.416958	0.0735681	0.029381	0.275506
ENSMUSG00000085385	Snhg17	small nucleolar RNA host gene 17	processed_transcript	NA	NA	0.236272	4.10547	0.029419	0.275704
ENSMUSG00000091512	Lamtor3	late endosomal/lysosomal adaptor, MAPK and MTOR activator 3	protein_coding	56692	O88653	0.14154	5.36446	0.0294717	0.276039
ENSMUSG00000066720	Cldn9	claudin 9	protein_coding	56863	Q9Z0S7	-0.390681	0.984653	0.0295772	0.276869
ENSMUSG00000035910	Dcdc2a	doublecortin domain containing 2a	protein_coding	195208	Q5DU00	-0.285769	5.03911	0.0296396	0.277293
ENSMUSG00000024970	Spindoc	spindlin interactor and repressor of chromatin binding	protein_coding	68229	Q05AH6	0.182773	4.70183	0.0296775	0.277489
ENSMUSG00000059554	Ccdc28a	coiled-coil domain containing 28A	protein_coding	215814	Q8CEI3	-0.406441	2.2374	0.0297209	0.277614
ENSMUSG00000024911	Fibp	fibroblast growth factor (acidic) intracellular binding protein	protein_coding	58249	Q8K2D8	0.152203	4.86167	0.0297356	0.277614
ENSMUSG00000013698	Pea15a	phosphoprotein enriched in astrocytes 15A	protein_coding	18611	Q62048	-0.162255	7.46101	0.0297419	0.277614
ENSMUSG00000078485	Plekhn1	pleckstrin homology domain containing, family N member 1	protein_coding	231002	E9QP36	0.192599	5.00326	0.0298677	0.27851
ENSMUSG00000020672	Sntg2	syntrophin, gamma 2	protein_coding	268534	Q8BZG8	0.487094	0.249904	0.0298783	0.27851
ENSMUSG00000037816	Fbxw17	F-box and WD-40 domain protein 17	protein_coding	109082	Q8CFE8	-0.21612	2.67371	0.0298891	0.27851
ENSMUSG00000115503	Gm6392	predicted gene 6392	processed_pseudogene	NA	NA	-0.24337	2.40686	0.0299448	0.278822
ENSMUSG00000001156	Mxd1	MAX dimerization protein 1	protein_coding	17119	Q8K1Z8	0.15272	5.49912	0.0299846	0.278822
ENSMUSG00000111063	Zkscan7	zinc finger with KRAB and SCAN domains 7	transcribed_unprocessed_pseudogene	NA	NA	0.435873	-0.353953	0.0299972	0.278822
ENSMUSG00000036882	Arhgap33	Rho GTPase activating protein 33	protein_coding	233071	A0A140LHW2	-0.199501	3.88595	0.0299976	0.278822
ENSMUSG00000107770	Gm44126	predicted gene, 44126	processed_pseudogene	NA	NA	0.201751	2.43789	0.0300081	0.278822
ENSMUSG00000025049	Taf5	TATA-box binding protein associated factor 5	protein_coding	226182	F8VPY2	0.247209	2.49956	0.0300308	0.278874
ENSMUSG00000018920	Cxcl16	chemokine (C-X-C motif) ligand 16	protein_coding	66102	A2CFE9	-0.394654	3.44609	0.0301389	0.279719
ENSMUSG00000041329	Atp1b2	ATPase, Na+/K+ transporting, beta 2 polypeptide	protein_coding	11932	P14231	0.138984	5.21717	0.0301808	0.279872
ENSMUSG00000029060	Mib2	mindbomb E3 ubiquitin protein ligase 2	protein_coding	76580	Q8R516	-0.126812	6.03338	0.0301897	0.279872
ENSMUSG00000021738	Atxn7	ataxin 7	protein_coding	246103	Q8R4I1	0.273415	5.38718	0.0302707	0.280319
ENSMUSG00000040033	Stat2	signal transducer and activator of transcription 2	protein_coding	20847	Q9QXJ2	-0.316776	5.107	0.0302868	0.280319
ENSMUSG00000101166	Gm28496	predicted gene 28496	processed_transcript	NA	NA	0.216758	3.15706	0.0302895	0.280319
ENSMUSG00000094910	D430019H16Rik	RIKEN cDNA D430019H16 gene	protein_coding	268595	J3QPM6	-0.355296	5.00565	0.0303277	0.28033
ENSMUSG00000117113	CT010445.1	novel transcript	TEC	NA	NA	0.286475	1.7843	0.0303367	0.28033
ENSMUSG00000038806	Sde2	SDE2 telomere maintenance homolog (S. pombe)	protein_coding	208768	Q8K1J5	0.142942	5.0061	0.0303421	0.28033
ENSMUSG00000029426	Scarb2	scavenger receptor class B, member 2	protein_coding	12492	O35114	0.124102	7.99939	0.0303983	0.28069
ENSMUSG00000117642	AC144860.3	S-adenosylmethionine decarboxylase 2 (Amd2) pseudogene	processed_pseudogene	NA	NA	0.357195	0.685543	0.0304943	0.281374
ENSMUSG00000002603	Tgfb1	transforming growth factor, beta 1	protein_coding	21803	P04202	-0.191639	3.65268	0.0305125	0.281374
ENSMUSG00000037788	Vopp1	vesicular, overexpressed in cancer, prosurvival protein 1	protein_coding	232023	Q8R1C3	-0.138026	4.4572	0.0305242	0.281374
ENSMUSG00000093483	AA465934	expressed sequence AA465934	processed_transcript	NA	NA	0.287461	0.395641	0.0305718	0.281629
ENSMUSG00000036840	Siah1a	siah E3 ubiquitin protein ligase 1A	protein_coding	20437	P61092	0.13247	3.82445	0.0305863	0.281629
ENSMUSG00000028550	Atg4c	autophagy related 4C, cysteine peptidase	protein_coding	242557	Q3UYA5	-0.178564	3.7209	0.030677	0.2822
ENSMUSG00000052915	Msl1	male specific lethal 1	protein_coding	74026	Q6PDM1	0.125614	6.41854	0.0306996	0.2822
ENSMUSG00000023991	Foxp4	forkhead box P4	protein_coding	74123	A0A0R4J161	-0.126275	6.34796	0.0307003	0.2822
ENSMUSG00000039263	Npepl1	aminopeptidase-like 1	protein_coding	228961	Q3UD03	0.161747	7.21818	0.0307243	0.282262
ENSMUSG00000045409	Trim39	tripartite motif-containing 39	protein_coding	79263	E9QLN4	0.151766	6.07123	0.0307976	0.282776
ENSMUSG00000019876	Pkib	protein kinase inhibitor beta, cAMP dependent, testis specific	protein_coding	18768	Q3TZU5	-0.206932	3.36155	0.0308173	0.282798
ENSMUSG00000028830	AU040320	expressed sequence AU040320	protein_coding	100317	Q8K135	-0.141464	6.44351	0.0308555	0.282989
ENSMUSG00000050270	Tmem220	transmembrane protein 220	protein_coding	338369	Q8BP07	-0.309658	1.04765	0.0309089	0.28332
ENSMUSG00000034640	Tiparp	TCDD-inducible poly(ADP-ribose) polymerase	protein_coding	99929	Q8C1B2	0.215936	4.79184	0.0309745	0.283762
ENSMUSG00000044770	Scml4	Scm polycomb group protein like 4	protein_coding	268297	Q80VG1	0.306553	3.04441	0.0309978	0.283767
ENSMUSG00000030417	Pdcd5	programmed cell death 5	protein_coding	56330	P56812	0.266144	2.07004	0.0310099	0.283767
ENSMUSG00000049493	Pls1	plastin 1 (I-isoform)	protein_coding	102502	Q3V0K9	-0.209558	2.75637	0.0310732	0.284187
ENSMUSG00000034429	Zfp707	zinc finger protein 707	protein_coding	69020	Q8R0U9	0.155335	3.18209	0.0311078	0.284191
ENSMUSG00000086914	Gm16124	predicted gene 16124	antisense	NA	NA	0.277021	1.54966	0.0311085	0.284191
ENSMUSG00000042207	Kdm5b	lysine (K)-specific demethylase 5B	protein_coding	75605	Q80Y84	0.155838	6.10565	0.0311391	0.284214
ENSMUSG00000025038	Efhc2	EF-hand domain (C-terminal) containing 2	protein_coding	74405	Q059K2	-0.179887	3.57233	0.0311458	0.284214
ENSMUSG00000041096	Tspyl2	TSPY-like 2	protein_coding	52808	Q7TQI8	0.132459	7.08745	0.0311669	0.284248
ENSMUSG00000038286	Bphl	biphenyl hydrolase-like (serine hydrolase, breast epithelial mucin-associated antigen)	protein_coding	68021	Q8R164	-0.198422	3.87732	0.0312387	0.28448
ENSMUSG00000056962	Jmjd6	jumonji domain containing 6	protein_coding	107817	Q9ERI5	0.144971	5.29056	0.0312739	0.28448
ENSMUSG00000031373	Car5b	carbonic anhydrase 5b, mitochondrial	protein_coding	56078	Q9QZA0	-0.472055	0.056392	0.0312747	0.28448
ENSMUSG00000083879	Gm14038	predicted gene 14038	processed_pseudogene	NA	NA	-0.323748	0.955007	0.0312856	0.28448
ENSMUSG00000107369	Gstm2-ps1	glutathione S-transferase mu 2 (muscle), pseudogene 1	processed_pseudogene	NA	NA	0.22702	3.19848	0.031294	0.28448
ENSMUSG00000038967	Pdk2	pyruvate dehydrogenase kinase, isoenzyme 2	protein_coding	18604	Q9JK42	-0.413218	4.33009	0.031297	0.28448
ENSMUSG00000032870	Smap2	small ArfGAP 2	protein_coding	69780	Q7TN29	0.156587	8.76733	0.031407	0.285321
ENSMUSG00000037185	Krt80	keratin 80	protein_coding	74127	Q0VBK2	-0.325982	1.30511	0.031466	0.285565
ENSMUSG00000071847	Apcdd1	adenomatosis polyposis coli down-regulated 1	protein_coding	494504	Q3U128	-0.254726	3.32672	0.0314689	0.285565
ENSMUSG00000029171	Pgm2	phosphoglucomutase 2	protein_coding	66681	Q7TSV4	-0.13465	4.66844	0.0315275	0.285938
ENSMUSG00000065537	Mir132	microRNA 132	miRNA	387150	NA	0.637275	-0.62965	0.0315934	0.286377
ENSMUSG00000108929	Cc2d2b	coiled-coil and C2 domain containing 2B	protein_coding	668310	NA	-0.335091	2.02381	0.0316612	0.286832
ENSMUSG00000021177	Tdp1	tyrosyl-DNA phosphodiesterase 1	protein_coding	104884	B8JJC1	-0.194488	3.27666	0.0317609	0.287051
ENSMUSG00000021892	Sh3bp5	SH3-domain binding protein 5 (BTK-associated)	protein_coding	24056	Q9Z131	-0.216634	3.74282	0.0317865	0.287051
ENSMUSG00000047502	Mroh7	maestro heat-like repeat family member 7	protein_coding	381538	A2AVR2	0.246751	2.53777	0.0318218	0.287051
ENSMUSG00000062075	Lmnb2	lamin B2	protein_coding	16907	P21619	0.159869	4.28252	0.0318627	0.287051
ENSMUSG00000021474	Sfxn1	sideroflexin 1	protein_coding	14057	Q99JR1	-0.127824	6.26414	0.031871	0.287051
ENSMUSG00000047090	Tmem198b	transmembrane protein 198b	protein_coding	73827	Q8CFU0	-0.202659	2.25553	0.0319043	0.287051
ENSMUSG00000035769	Xylb	xylulokinase homolog (H. influenzae)	protein_coding	102448	Q3TMS3	-0.192454	2.15192	0.0319062	0.287051
ENSMUSG00000111390	Gm48796	predicted gene, 48796	antisense	NA	NA	0.434298	0.165593	0.0319531	0.287051
ENSMUSG00000045248	Med26	mediator complex subunit 26	protein_coding	70625	Q7TN02	0.158198	4.03918	0.0319569	0.287051
ENSMUSG00000056952	Tatdn2	TatD DNase domain containing 2	protein_coding	381801	F8VQE6	0.114485	5.98185	0.0319858	0.287051
ENSMUSG00000032392	Parp16	poly (ADP-ribose) polymerase family, member 16	protein_coding	214424	Q7TMM8	-0.233597	4.6636	0.0320026	0.287051
ENSMUSG00000021367	Edn1	endothelin 1	protein_coding	13614	P22387	0.498916	0.456466	0.0320053	0.287051
ENSMUSG00000022246	Rai14	retinoic acid induced 14	protein_coding	75646	Q9EP71	-0.284458	2.78573	0.0320137	0.287051
ENSMUSG00000028057	Rit1	Ras-like without CAAX 1	protein_coding	19769	E9Q672	-0.183182	4.9489	0.032032	0.287051
ENSMUSG00000022828	Gtf2e1	general transcription factor II E, polypeptide 1 (alpha subunit)	protein_coding	74197	Q9D0D5	0.128761	4.3453	0.0320409	0.287051
ENSMUSG00000000441	Raf1	v-raf-leukemia viral oncogene 1	protein_coding	110157	Q99N57	0.117435	6.06776	0.032047	0.287051
ENSMUSG00000029196	Tada2b	transcriptional adaptor 2B	protein_coding	231151	D3Z4Z0	0.129178	5.84909	0.0320587	0.287051
ENSMUSG00000023861	Mpc1	mitochondrial pyruvate carrier 1	protein_coding	55951	P63030	0.190252	4.86121	0.0320695	0.287051
ENSMUSG00000032449	Slc25a36	solute carrier family 25, member 36	protein_coding	192287	Q922G0	0.169651	6.35549	0.0321027	0.287051
ENSMUSG00000097532	Gm4349	predicted gene 4349	lincRNA	NA	NA	0.438749	-0.435961	0.0321082	0.287051
ENSMUSG00000022386	Trmu	tRNA 5-methylaminomethyl-2-thiouridylate methyltransferase	protein_coding	72026	Q9DAT5	0.160751	3.15057	0.0321104	0.287051
ENSMUSG00000024659	Anxa1	annexin A1	protein_coding	16952	P10107	-0.445352	1.21092	0.0321699	0.287051
ENSMUSG00000040289	Hey1	hairy/enhancer-of-split related with YRPW motif 1	protein_coding	15213	Q9QUM5	0.289404	0.758535	0.0321867	0.287051
ENSMUSG00000069633	Pex11g	peroxisomal biogenesis factor 11 gamma	protein_coding	69129	Q6P6M5	-0.193944	3.35233	0.0321991	0.287051
ENSMUSG00000062859	Tcp11	t-complex protein 11	protein_coding	21463	Q5FWA2	-0.224865	3.90176	0.0322058	0.287051
ENSMUSG00000034902	Pip5k1c	phosphatidylinositol-4-phosphate 5-kinase, type 1 gamma	protein_coding	18717	O70161	0.132082	7.0237	0.0322355	0.287051
ENSMUSG00000058922	Gm10052	predicted pseudogene 10052	processed_pseudogene	NA	NA	0.132626	5.94635	0.0322396	0.287051
ENSMUSG00000006782	Cnp	2',3'-cyclic nucleotide 3' phosphodiesterase	protein_coding	12799	P16330	-0.254486	3.10587	0.0322403	0.287051
ENSMUSG00000001166	Oas1c	2'-5' oligoadenylate synthetase 1C	protein_coding	114643	Q924S2	-0.326767	1.14091	0.0322474	0.287051
ENSMUSG00000000568	Hnrnpd	heterogeneous nuclear ribonucleoprotein D	protein_coding	11991	Q60668	0.139346	6.55094	0.0322492	0.287051
ENSMUSG00000030057	Cnbp	cellular nucleic acid binding protein	protein_coding	12785	P53996	0.135486	8.50377	0.0322528	0.287051
ENSMUSG00000021974	Fgf9	fibroblast growth factor 9	protein_coding	14180	P54130	-0.215083	3.00684	0.0322583	0.287051
ENSMUSG00000035215	Lsm7	LSM7 homolog, U6 small nuclear RNA and mRNA degradation associated	protein_coding	66094	Q9CQQ8	0.248084	1.14756	0.032266	0.287051
ENSMUSG00000036282	Naa30	N(alpha)-acetyltransferase 30, NatC catalytic subunit	protein_coding	70646	Q8CES0	0.202806	4.87192	0.0322902	0.28711
ENSMUSG00000024095	Hnrnpll	heterogeneous nuclear ribonucleoprotein L-like	protein_coding	72692	Q921F4	0.157176	5.60686	0.0323777	0.287731
ENSMUSG00000033998	Kcnk1	potassium channel, subfamily K, member 1	protein_coding	16525	O08581	-0.149535	5.51031	0.0324033	0.287802
ENSMUSG00000002325	Irf9	interferon regulatory factor 9	protein_coding	16391	E9PZJ2	-0.262654	4.87383	0.0324305	0.287887
ENSMUSG00000029402	Snrnp35	small nuclear ribonucleoprotein 35 (U11/U12)	protein_coding	76167	Q9D384	-0.176122	3.03934	0.0324529	0.28792
ENSMUSG00000031608	Galnt7	polypeptide N-acetylgalactosaminyltransferase 7	protein_coding	108150	Q3U8I4	-0.19742	3.53909	0.0324732	0.28792
ENSMUSG00000040296	Ddx58	DEAD (Asp-Glu-Ala-Asp) box polypeptide 58	protein_coding	230073	A1L0V6	-0.262046	6.16323	0.0325006	0.28792
ENSMUSG00000083064	Gm7785	predicted gene 7785	processed_pseudogene	NA	NA	0.163464	3.2866	0.0325048	0.28792
ENSMUSG00000041438	Utp4	UTP4 small subunit processome component	protein_coding	21771	Q8R2N2	0.165205	5.21361	0.0325367	0.288046
ENSMUSG00000060716	Plekhh1	pleckstrin homology domain containing, family H (with MyTH4 domain) member 1	protein_coding	211945	Q80TI1	0.198556	4.75671	0.0325744	0.288224
ENSMUSG00000040287	Stac3	SH3 and cysteine rich domain 3	protein_coding	237611	Q8BZ71	0.285606	0.89081	0.0326153	0.288348
ENSMUSG00000025586	Cpeb1	cytoplasmic polyadenylation element binding protein 1	protein_coding	12877	P70166	0.160027	7.21998	0.032637	0.288348
ENSMUSG00000067787	Blcap	bladder cancer associated protein	protein_coding	53619	P62951	0.113389	5.89565	0.0326415	0.288348
ENSMUSG00000034201	Gas2l1	growth arrest-specific 2 like 1	protein_coding	78926	Q9D2H3	-0.156241	6.00831	0.0327044	0.288411
ENSMUSG00000025239	Limd1	LIM domains containing 1	protein_coding	29806	Q9QXD8	-0.138899	6.48674	0.0327092	0.288411
ENSMUSG00000038781	Stap2	signal transducing adaptor family member 2	protein_coding	106766	Q8R0L1	-0.339458	0.98123	0.0327098	0.288411
ENSMUSG00000082876	Gm11889	predicted gene 11889	processed_pseudogene	NA	NA	0.220372	4.15203	0.0327193	0.288411
ENSMUSG00000035495	Tstd2	thiosulfate sulfurtransferase (rhodanese)-like domain containing 2	protein_coding	272027	Q3U269	0.125536	4.71629	0.032783	0.288816
ENSMUSG00000031696	Vps35	VPS35 retromer complex component	protein_coding	65114	Q3TRJ1	0.128778	8.0941	0.0328057	0.28886
ENSMUSG00000040613	Apobec1	apolipoprotein B mRNA editing enzyme, catalytic polypeptide 1	protein_coding	11810	P51908	0.22726	4.92727	0.0328245	0.28887
ENSMUSG00000025608	Podxl	podocalyxin-like	protein_coding	27205	Q791G4	-0.22343	4.39564	0.0328623	0.289035
ENSMUSG00000025579	Gaa	glucosidase, alpha, acid	protein_coding	14387	P70699	-0.13488	8.05266	0.0328787	0.289035
ENSMUSG00000001493	Meox1	mesenchyme homeobox 1	protein_coding	17285	P32442	-0.212811	3.45369	0.032908	0.289079
ENSMUSG00000022070	Bora	bora, aurora kinase A activator	protein_coding	77744	Q8BS90	0.267592	0.499574	0.0329191	0.289079
ENSMUSG00000058761	Rnf169	ring finger protein 169	protein_coding	108937	E9Q7F2	0.163656	4.14069	0.0329816	0.289373
ENSMUSG00000040940	Arhgef1	Rho guanine nucleotide exchange factor (GEF) 1	protein_coding	16801	Q61210	0.127007	6.22369	0.0329881	0.289373
ENSMUSG00000075232	Amd1	S-adenosylmethionine decarboxylase 1	protein_coding	11702	P0DMN7	0.190502	5.35263	0.0330208	0.289504
ENSMUSG00000045319	Proser2	proline and serine rich 2	protein_coding	227545	Q8C5R2	-0.412645	0.89136	0.0330537	0.289637
ENSMUSG00000035984	Nme5	NME/NM23 family member 5	protein_coding	75533	Q3V2L8	-0.24465	3.00544	0.0331097	0.289972
ENSMUSG00000086712	AI427809	expressed sequence AI427809	lincRNA	381524	NA	-0.409566	-0.014813	0.0331277	0.289974
ENSMUSG00000059586	Nsmce2	NSE2/MMS21 homolog, SMC5-SMC6 complex SUMO ligase	protein_coding	68501	Q91VT1	0.185532	3.8774	0.0331476	0.289993
ENSMUSG00000027438	Napb	N-ethylmaleimide sensitive fusion protein attachment protein beta	protein_coding	17957	P28663	0.193953	4.2247	0.0331995	0.290291
ENSMUSG00000018381	Abi3	ABI gene family, member 3	protein_coding	66610	Q8BYZ1	-0.257244	1.17128	0.0332365	0.290459
ENSMUSG00000031605	Klhl2	kelch-like 2, Mayven	protein_coding	77113	Q8JZP3	-0.131537	4.71883	0.0332753	0.290642
ENSMUSG00000024664	Fads3	fatty acid desaturase 3	protein_coding	60527	Q3T9H9	0.267252	2.00345	0.0333137	0.290682
ENSMUSG00000044367	Slc16a13	solute carrier family 16 (monocarboxylic acid transporters), member 13	protein_coding	69309	Q8CE94	-0.233063	2.24052	0.0333191	0.290682
ENSMUSG00000018899	Irf1	interferon regulatory factor 1	protein_coding	16362	Q3U5M1	-0.2299	5.67148	0.0333333	0.290682
ENSMUSG00000053025	Sv2b	synaptic vesicle glycoprotein 2 b	protein_coding	64176	Q8BG39	0.171453	4.11202	0.0333739	0.290881
ENSMUSG00000020268	Lyrm7	LYR motif containing 7	protein_coding	75530	Q9DA03	-0.269474	1.28126	0.0334249	0.291062
ENSMUSG00000057342	Sphk2	sphingosine kinase 2	protein_coding	56632	Q58E38	-0.163715	5.41513	0.0334447	0.291062
ENSMUSG00000033732	Sf3b3	splicing factor 3b, subunit 3	protein_coding	101943	B2RSV4	0.116228	6.9663	0.0334629	0.291062
ENSMUSG00000005483	Dnajb1	DnaJ heat shock protein family (Hsp40) member B1	protein_coding	81489	Q3TYL7	0.296065	5.39444	0.03349	0.291062
ENSMUSG00000020982	Nemf	nuclear export mediator factor	protein_coding	66244	Q8CCP0	0.160782	6.4017	0.0334939	0.291062
ENSMUSG00000022972	Cfap298	cilia and flagella associate protien 298	protein_coding	68001	Q8BL95	-0.189235	5.28188	0.0335063	0.291062
ENSMUSG00000023025	Larp4	La ribonucleoprotein domain family, member 4	protein_coding	207214	G3X9Q6	0.214176	6.36295	0.0335196	0.291062
ENSMUSG00000035852	Misp	mitotic spindle positioning	protein_coding	78906	Q9D279	-0.186376	2.36758	0.033571	0.291207
ENSMUSG00000049285	Mblac1	metallo-beta-lactamase domain containing 1	protein_coding	330216	Q8BWY4	-0.256802	1.18254	0.0335869	0.291207
ENSMUSG00000061894	Zscan20	zinc finger and SCAN domains 20	protein_coding	269585	B2KFW1	0.187114	2.25594	0.0335898	0.291207
ENSMUSG00000060487	Samd5	sterile alpha motif domain containing 5	protein_coding	320825	A0A0R4J186	0.54925	1.73702	0.0336155	0.291275
ENSMUSG00000026254	Eif4e2	eukaryotic translation initiation factor 4E member 2	protein_coding	26987	Q0P688	0.104889	5.18939	0.033645	0.291314
ENSMUSG00000027499	Pkia	protein kinase inhibitor, alpha	protein_coding	18767	P63248	-0.160375	4.89142	0.0336557	0.291314
ENSMUSG00000031995	St14	suppression of tumorigenicity 14 (colon carcinoma)	protein_coding	19143	P56677	-0.221716	6.314	0.0337796	0.292194
ENSMUSG00000020463	Ppp4r3b	protein phosphatase 4 regulatory subunit 3B	protein_coding	104570	Q922R5	0.210899	5.88853	0.0337966	0.292194
ENSMUSG00000036196	Slc26a8	solute carrier family 26, member 8	protein_coding	224661	Q8R0C3	0.307849	0.503371	0.0338513	0.292194
ENSMUSG00000003070	Efna2	ephrin A2	protein_coding	13637	P52801	-0.234284	2.11946	0.0338689	0.292194
ENSMUSG00000028964	Park7	Parkinson disease (autosomal recessive, early onset) 7	protein_coding	57320	Q99LX0	0.197373	6.54356	0.0338706	0.292194
ENSMUSG00000052142	Rasal3	RAS protein activator like 3	protein_coding	320484	Q8C2K5	-0.488506	1.83924	0.0338776	0.292194
ENSMUSG00000027071	P2rx3	purinergic receptor P2X, ligand-gated ion channel, 3	protein_coding	228139	Q3UR32	-0.323625	0.407678	0.0338997	0.292194
ENSMUSG00000019487	Trip10	thyroid hormone receptor interactor 10	protein_coding	106628	Q8CJ53	-0.217703	3.13513	0.0339006	0.292194
ENSMUSG00000085156	Snhg15	small nucleolar RNA host gene 15	processed_transcript	NA	NA	0.192785	2.83871	0.0339871	0.292751
ENSMUSG00000097061	9330151L19Rik	RIKEN cDNA 9330151L19 gene	bidirectional_promoter_lncRNA	NA	NA	0.209651	3.22685	0.0340064	0.292751
ENSMUSG00000105368	Gm43759	predicted gene 43759	TEC	NA	NA	0.384576	-0.111939	0.0340281	0.292751
ENSMUSG00000049036	Tmem121	transmembrane protein 121	protein_coding	69195	Q80XA0	-0.29357	1.68881	0.0340405	0.292751
ENSMUSG00000051451	Crebzf	CREB/ATF bZIP transcription factor	protein_coding	233490	Q91ZR3	0.16091	5.49573	0.034055	0.292751
ENSMUSG00000026020	Nop58	NOP58 ribonucleoprotein	protein_coding	55989	Q6DFW4	0.173671	6.1588	0.0340854	0.292858
ENSMUSG00000060519	Tor3a	torsin family 3, member A	protein_coding	30935	Q9ER38	-0.170512	7.25494	0.034128	0.293016
ENSMUSG00000042535	Gtpbp1	GTP binding protein 1	protein_coding	14904	O08582	0.102675	5.6186	0.0341427	0.293016
ENSMUSG00000026090	2010300C02Rik	RIKEN cDNA 2010300C02 gene	protein_coding	72097	E9Q3M9	-0.149455	5.90767	0.0341576	0.293016
ENSMUSG00000024827	Gldc	glycine decarboxylase	protein_coding	104174	Q91W43	-0.343118	3.43001	0.0341999	0.293224
ENSMUSG00000069808	Fam57a	family with sequence similarity 57, member A	protein_coding	116972	Q3TVE0	-0.179856	3.55777	0.0342858	0.293601
ENSMUSG00000061322	Dnaic1	dynein, axonemal, intermediate chain 1	protein_coding	68922	A2ANP4	-0.211571	2.15133	0.034309	0.293601
ENSMUSG00000029304	Spp1	secreted phosphoprotein 1	protein_coding	20750	Q3UBR1	-0.552895	5.95205	0.0343431	0.293601
ENSMUSG00000029552	Tes	testis derived transcript	protein_coding	21753	Q921W7	-0.135768	6.97512	0.0343672	0.293601
ENSMUSG00000048329	Mfsd6l	major facilitator superfamily domain containing 6-like	protein_coding	215723	Q8R3N2	-0.399447	3.23318	0.034378	0.293601
ENSMUSG00000092500	Gm20400	predicted gene 20400	antisense	NA	NA	0.357441	3.49501	0.0344104	0.293601
ENSMUSG00000041225	Arhgap12	Rho GTPase activating protein 12	protein_coding	75415	Q8C0D4	-0.235777	5.31536	0.0344329	0.293601
ENSMUSG00000013155	Enkd1	enkurin domain containing 1	protein_coding	102124	Q7TSV9	0.23856	2.11904	0.0344367	0.293601
ENSMUSG00000023873	1700010I14Rik	RIKEN cDNA 1700010I14 gene	protein_coding	66931	Q3TTN6	-0.345859	0.0975438	0.0344533	0.293601
ENSMUSG00000026705	Klhl20	kelch-like 20	protein_coding	226541	Q8VCK5	0.201859	3.75156	0.0344551	0.293601
ENSMUSG00000040249	Lrp1	low density lipoprotein receptor-related protein 1	protein_coding	16971	A0A0R4J0I9	-0.25279	4.6759	0.0344595	0.293601
ENSMUSG00000035329	Fbxo33	F-box protein 33	protein_coding	70611	Q8VE08	0.149685	5.53177	0.0344598	0.293601
ENSMUSG00000038633	Degs1	delta(4)-desaturase, sphingolipid 1	protein_coding	13244	O09005	-0.140453	8.0259	0.0344959	0.293755
ENSMUSG00000033760	Rbm4b	RNA binding motif protein 4B	protein_coding	66704	Q8VE92	0.172163	4.62357	0.03452	0.293807
ENSMUSG00000069170	Adgrv1	adhesion G protein-coupled receptor V1	protein_coding	110789	B8JJE0	0.320834	2.77893	0.0346907	0.295106
ENSMUSG00000045822	Zswim3	zinc finger SWIM-type containing 3	protein_coding	67538	Q8CFL8	0.164483	2.6926	0.0347138	0.295149
ENSMUSG00000040659	Efhd2	EF hand domain containing 2	protein_coding	27984	Q8C845	-0.211866	5.12654	0.0347644	0.295295
ENSMUSG00000042369	Rbm45	RNA binding motif protein 45	protein_coding	241490	Q3US38	-0.124409	4.23893	0.0347672	0.295295
ENSMUSG00000070044	Fam149a	family with sequence similarity 149, member A	protein_coding	212326	Q8CFV2	-0.204096	4.45923	0.0350069	0.296794
ENSMUSG00000054967	Zfp647	zinc finger protein 647	protein_coding	239546	Q7TNU6	-0.232961	1.33701	0.0350111	0.296794
ENSMUSG00000111329	A830035O19Rik	RIKEN cDNA A830035O19 gene	antisense	NA	NA	-0.302176	-0.123529	0.0350148	0.296794
ENSMUSG00000045348	Nyap1	neuronal tyrosine-phosphorylated phosphoinositide 3-kinase adaptor 1	protein_coding	243300	Q6PFX7	-0.253683	3.80312	0.0350165	0.296794
ENSMUSG00000079083	Jrkl	Jrk-like	protein_coding	77532	B2RRL2	0.196442	2.73807	0.0350666	0.297065
ENSMUSG00000019464	Ptger1	prostaglandin E receptor 1 (subtype EP1)	protein_coding	19216	B2RS62	0.215748	1.42142	0.0351265	0.297265
ENSMUSG00000019320	Noxo1	NADPH oxidase organizer 1	protein_coding	71893	Q8VCM2	-0.25479	2.1791	0.0351267	0.297265
ENSMUSG00000006724	Cyp27b1	cytochrome P450, family 27, subfamily b, polypeptide 1	protein_coding	13115	O35084	0.348897	1.26339	0.0351665	0.297448
ENSMUSG00000045095	Magi1	membrane associated guanylate kinase, WW and PDZ domain containing 1	protein_coding	14924	Q6RHR9	0.197399	4.6439	0.035227	0.297593
ENSMUSG00000003348	Mob3a	MOB kinase activator 3A	protein_coding	208228	Q8BSU7	-0.212808	5.04093	0.0352374	0.297593
ENSMUSG00000084535	Mir1906-1	microRNA 1906-1	miRNA	NA	NA	0.281748	4.25935	0.0352384	0.297593
ENSMUSG00000029413	Naaa	N-acylethanolamine acid amidase	protein_coding	67111	G3XA18	-0.239244	3.22485	0.0352758	0.297755
ENSMUSG00000046897	Zfp740	zinc finger protein 740	protein_coding	68744	Q6NZQ6	0.167859	6.42693	0.0353034	0.297834
ENSMUSG00000105866	Gm6745	predicted gene 6745	processed_pseudogene	NA	NA	-0.222559	4.20086	0.0353304	0.297908
ENSMUSG00000038319	Kcnh2	potassium voltage-gated channel, subfamily H (eag-related), member 2	protein_coding	16511	A0A0R4J1K0	-0.123422	6.72567	0.0354138	0.298318
ENSMUSG00000028191	Bcl10	B cell leukemia/lymphoma 10	protein_coding	12042	B7ZWE5	-0.179763	4.93155	0.0354235	0.298318
ENSMUSG00000048814	Lonrf2	LON peptidase N-terminal domain and ring finger 2	protein_coding	381338	B2RT44	-0.204238	5.09911	0.0354339	0.298318
ENSMUSG00000002326	Gmpr2	guanosine monophosphate reductase 2	protein_coding	105446	Q99L27	-0.180207	3.03588	0.0355395	0.298525
ENSMUSG00000084846	A730011C13Rik	RIKEN cDNA A730011C13 gene	antisense	NA	NA	0.323769	1.53216	0.0355401	0.298525
ENSMUSG00000039713	Plekhg5	pleckstrin homology domain containing, family G (with RhoGef domain) member 5	protein_coding	269608	Q66T02	0.280628	4.25689	0.0355444	0.298525
ENSMUSG00000020085	Aifm2	apoptosis-inducing factor, mitochondrion-associated 2	protein_coding	71361	Q8BUE4	-0.156916	3.38978	0.0355622	0.298525
ENSMUSG00000078700	D030028A08Rik	RIKEN cDNA D030028A08 gene	processed_transcript	NA	NA	-0.231476	2.18288	0.035599	0.298525
ENSMUSG00000010136	Pifo	primary cilia formation	protein_coding	100503311	Q9D9W1	-0.363158	1.51851	0.0356136	0.298525
ENSMUSG00000000823	Zfp512b	zinc finger protein 512B	protein_coding	269401	B7ZCR6	0.176536	6.22719	0.0356183	0.298525
ENSMUSG00000013495	Tmem175	transmembrane protein 175	protein_coding	72392	Q8BM80	-0.224166	3.20452	0.035621	0.298525
ENSMUSG00000109198	D7Bwg0826e	DNA segment, Chr 7, Brigham & Women's Genetics 0826 expressed	TEC	NA	NA	0.357181	2.76103	0.0356325	0.298525
ENSMUSG00000066189	Cacng3	calcium channel, voltage-dependent, gamma subunit 3	protein_coding	54376	Q9JJV5	-0.586628	-0.606152	0.0356415	0.298525
ENSMUSG00000021947	Cryl1	crystallin, lambda 1	protein_coding	68631	A7VMV2	0.232613	4.11121	0.0356914	0.298681
ENSMUSG00000036944	Tmem71	transmembrane protein 71	protein_coding	213068	A0A0R4J0I5	0.314519	4.74216	0.0356968	0.298681
ENSMUSG00000025190	Got1	glutamic-oxaloacetic transaminase 1, soluble	protein_coding	14718	P05201	-0.137236	5.64293	0.0357352	0.29885
ENSMUSG00000026687	Aldh9a1	aldehyde dehydrogenase 9, subfamily A1	protein_coding	56752	Q3TMT4	-0.120686	6.12475	0.0357764	0.298924
ENSMUSG00000031639	Tlr3	toll-like receptor 3	protein_coding	142980	Q99MB1	-0.327429	3.15036	0.0357807	0.298924
ENSMUSG00000015134	Aldh1a3	aldehyde dehydrogenase family 1, subfamily A3	protein_coding	56847	Q3UIA4	-0.871218	1.25719	0.0358154	0.29906
ENSMUSG00000037343	Taf2	TATA-box binding protein associated factor 2	protein_coding	319944	B9EJX5	0.178631	4.98392	0.0358855	0.299493
ENSMUSG00000066595	Flvcr1	feline leukemia virus subgroup C cellular receptor 1	protein_coding	226844	B2RXV4	0.165922	4.10327	0.0359274	0.299584
ENSMUSG00000047867	Gimap6	GTPase, IMAP family member 6	protein_coding	231931	Q8K349	-0.292034	2.3773	0.0359332	0.299584
ENSMUSG00000050854	Tmem125	transmembrane protein 125	protein_coding	230678	Q8CHQ6	-0.286629	1.81694	0.0360604	0.300392
ENSMUSG00000064981	Snora70	small nucleolar RNA, H/ACA box 70	snoRNA	NA	NA	0.296032	0.665013	0.0360669	0.300392
ENSMUSG00000031171	Ftsj1	FtsJ RNA methyltransferase homolog 1 (E. coli)	protein_coding	54632	Q8CBC7	-0.175808	3.11927	0.0362267	0.301569
ENSMUSG00000030779	Rbbp6	retinoblastoma binding protein 6, ubiquitin ligase	protein_coding	19647	P97868	0.142201	6.87969	0.0362586	0.30168
ENSMUSG00000039813	Tbc1d2	TBC1 domain family, member 2	protein_coding	381605	B1AVH7	-0.289645	1.92864	0.0362779	0.301688
ENSMUSG00000029592	Usp30	ubiquitin specific peptidase 30	protein_coding	100756	Q3UN04	-0.108935	5.77367	0.0363288	0.30186
ENSMUSG00000030869	Ndufab1	NADH:ubiquinone oxidoreductase subunit AB1	protein_coding	70316	Q569N0	0.18313	3.7668	0.0363418	0.30186
ENSMUSG00000028251	Tstd3	thiosulfate sulfurtransferase (rhodanese)-like domain containing 3	protein_coding	77032	Q9D0B5	-0.268239	2.29837	0.0364003	0.30186
ENSMUSG00000038151	Prdm1	PR domain containing 1, with ZNF domain	protein_coding	12142	Q60636	-0.255561	2.19194	0.0364098	0.30186
ENSMUSG00000020900	Myh10	myosin, heavy polypeptide 10, non-muscle	protein_coding	77579	Q3UH59	-0.184624	5.53624	0.0364162	0.30186
ENSMUSG00000067212	H2-T23	histocompatibility 2, T region locus 23	protein_coding	15040	P06339	-0.214135	5.3663	0.0364264	0.30186
ENSMUSG00000086075	Gm15728	predicted gene 15728	lincRNA	NA	NA	0.220268	2.21637	0.0364449	0.30186
ENSMUSG00000008200	Fnbp4	formin binding protein 4	protein_coding	55935	A0A0R4IZZ6	0.222434	6.13533	0.0364467	0.30186
ENSMUSG00000034656	Cacna1a	calcium channel, voltage-dependent, P/Q type, alpha 1A subunit	protein_coding	12286	E9Q1R5	0.258568	6.38757	0.0364866	0.301961
ENSMUSG00000041187	Prkd2	protein kinase D2	protein_coding	101540	Q8BZ03	-0.146586	4.373	0.0364959	0.301961
ENSMUSG00000048277	Syngr2	synaptogyrin 2	protein_coding	20973	O55101	-0.131828	5.24225	0.0365422	0.302191
ENSMUSG00000024127	Prepl	prolyl endopeptidase-like	protein_coding	213760	Q8C167	0.176784	8.64548	0.0365615	0.302197
ENSMUSG00000060981	Hist1h4h	histone cluster 1, H4h	protein_coding	69386	B2RTM0	-0.260857	2.42762	0.0366223	0.302397
ENSMUSG00000036598	Ccdc113	coiled-coil domain containing 113	protein_coding	244608	Q8C5T8	-0.294356	3.41851	0.0366559	0.302397
ENSMUSG00000029446	Psph	phosphoserine phosphatase	protein_coding	100678	Q99LS3	-0.256061	4.25565	0.0366613	0.302397
ENSMUSG00000040848	Sft2d2	SFT2 domain containing 2	protein_coding	108735	Q8VD57	-0.168366	5.85221	0.0366662	0.302397
ENSMUSG00000039099	Wdr93	WD repeat domain 93	protein_coding	626359	Q402B2	-0.386397	-0.317905	0.0366784	0.302397
ENSMUSG00000029260	Ugt2b34	UDP glucuronosyltransferase 2 family, polypeptide B34	protein_coding	100727	Q8K154	0.117302	6.16822	0.0367082	0.302491
ENSMUSG00000031700	Gpt2	glutamic pyruvate transaminase (alanine aminotransferase) 2	protein_coding	108682	Q8BGT5	-0.332239	3.74248	0.0367514	0.302668
ENSMUSG00000051652	Lrrc3	leucine rich repeat containing 3	protein_coding	237387	P59034	-0.291385	1.52913	0.0367668	0.302668
ENSMUSG00000039607	Rbms3	RNA binding motif, single stranded interacting protein	protein_coding	207181	Q8BWL5	0.358082	2.33641	0.0368538	0.30301
ENSMUSG00000041079	Rwdd2b	RWD domain containing 2B	protein_coding	53858	Q99M03	0.194254	2.2371	0.0368627	0.30301
ENSMUSG00000028347	Tmeff1	transmembrane protein with EGF-like and two follistatin-like domains 1	protein_coding	230157	Q6PFE7	-0.300162	1.23574	0.0368642	0.30301
ENSMUSG00000016757	Ttll12	tubulin tyrosine ligase-like family, member 12	protein_coding	223723	Q3UDE2	-0.154155	3.67743	0.0369282	0.303384
ENSMUSG00000025880	Smad7	SMAD family member 7	protein_coding	17131	B2RPW6	0.196596	3.49802	0.0369753	0.303618
ENSMUSG00000097927	Gm6999	predicted gene 6999	lincRNA	NA	NA	0.395419	4.24605	0.036994	0.303619
ENSMUSG00000030207	Fam234b	family with sequence similarity 234, member B	protein_coding	74525	Q8BYI8	-0.162155	5.20127	0.037036	0.303811
ENSMUSG00000044949	Ubtd2	ubiquitin domain containing 2	protein_coding	327900	Q6PGH0	0.225965	3.32039	0.0371904	0.304813
ENSMUSG00000024851	Pitpnm1	phosphatidylinositol transfer protein, membrane-associated 1	protein_coding	18739	O35954	0.196526	6.27592	0.0371955	0.304813
ENSMUSG00000021948	Prkcd	protein kinase C, delta	protein_coding	18753	Q3TGE4	-0.140462	4.60865	0.03727	0.305246
ENSMUSG00000085241	Snhg3	small nucleolar RNA host gene 3	processed_transcript	NA	NA	0.260071	3.16257	0.0372858	0.305246
ENSMUSG00000022885	St6gal1	beta galactoside alpha 2,6 sialyltransferase 1	protein_coding	20440	Q64685	-0.216725	5.99218	0.0374002	0.305995
ENSMUSG00000050786	Ccdc126	coiled-coil domain containing 126	protein_coding	57895	Q8BIS8	-0.199543	2.88402	0.0374316	0.305995
ENSMUSG00000024777	Ppp2r5b	protein phosphatase 2, regulatory subunit B', beta	protein_coding	225849	Q6PD28	-0.140565	6.76694	0.0374336	0.305995
ENSMUSG00000098120	Gm5914	predicted gene 5914	lincRNA	NA	NA	0.345954	1.5725	0.0374655	0.306102
ENSMUSG00000000308	Ckmt1	creatine kinase, mitochondrial 1, ubiquitous	protein_coding	12716	P30275	-0.222284	4.12047	0.037487	0.306125
ENSMUSG00000093789	Methig1	methyltransferase hypoxia inducible domain containing 1	protein_coding	554292	Q76I26	-0.369409	0.244318	0.0375298	0.306302
[truncated: 14,317 more rows]

## Sheet: Table 4_GSEA MsigDB c5 
	NGenes	Correlation	Direction	absLog2FC	PValue	FDR
GO_POSITIVE_REGULATION_OF_CYTOKINE_BIOSYNTHETIC_PROCESS	23	0.01	Down	1.07236	3.12239e-29	2.8626e-25
GO_SUPEROXIDE_ANION_GENERATION	22	0.01	Down	0.86974	3.46692e-24	1.58924e-20
GO_PATTERN_RECOGNITION_RECEPTOR_ACTIVITY	15	0.01	Down	0.782983	1.38683e-20	4.23816e-17
GO_HUMORAL_IMMUNE_RESPONSE_MEDIATED_BY_CIRCULATING_IMMUNOGLOBULIN	33	0.01	Down	0.880369	4.89375e-19	1.03863e-15
GO_MACROPHAGE_ACTIVATION	61	0.01	Down	0.572795	5.66443e-19	1.03863e-15
GO_POSITIVE_REGULATION_OF_TYPE_2_IMMUNE_RESPONSE	10	0.01	Down	1.1963	5.02369e-18	6.79802e-15
GO_POSITIVE_REGULATION_OF_TUMOR_NECROSIS_FACTOR_SUPERFAMILY_CYTOKINE_PRODUCTION	63	0.01	Down	0.553296	5.19046e-18	6.79802e-15
GO_REGULATION_OF_SUPEROXIDE_METABOLIC_PROCESS	29	0.01	Down	0.644087	6.60979e-18	7.57482e-15
GO_REGULATION_OF_SUPEROXIDE_ANION_GENERATION	19	0.01	Down	0.741648	9.86257e-18	1.00467e-14
HP_RECURRENT_BACTERIAL_SKIN_INFECTIONS	14	0.01	Down	0.757122	1.18669e-17	1.08795e-14
HP_ABNORMAL_MACROPHAGE_MORPHOLOGY	21	0.01	Down	0.641204	1.48005e-17	1.23356e-14
GO_POSITIVE_REGULATION_OF_PHAGOCYTOSIS	47	0.01	Down	0.521005	2.56373e-17	1.95869e-14
GO_POSITIVE_REGULATION_OF_INTERLEUKIN_4_PRODUCTION	11	0.01	Down	0.981121	6.39567e-17	4.51042e-14
GO_IMMUNE_RECEPTOR_ACTIVITY	60	0.01	Down	0.575221	3.24427e-16	2.12454e-13
GO_INTERLEUKIN_2_PRODUCTION	38	0.01	Down	0.516987	4.13987e-16	2.4468e-13
GO_SUPEROXIDE_METABOLIC_PROCESS	49	0.01	Down	0.542537	4.27016e-16	2.4468e-13
GO_LEUKOCYTE_ACTIVATION_INVOLVED_IN_INFLAMMATORY_RESPONSE	26	0.01	Down	0.65907	6.71052e-16	3.61895e-13
GO_NEUTROPHIL_CHEMOTAXIS	46	0.01	Down	0.715	1.09881e-15	5.59663e-13
GO_CYTOKINE_METABOLIC_PROCESS	39	0.01	Down	0.707772	2.76286e-15	1.33315e-12
GO_INTERLEUKIN_4_PRODUCTION	16	0.01	Down	0.839677	3.686e-15	1.68966e-12
GO_REGULATION_OF_B_CELL_PROLIFERATION	42	0.01	Down	0.598776	3.90517e-15	1.70488e-12
GO_POSITIVE_REGULATION_OF_CELL_KILLING	24	0.01	Down	0.674885	5.81123e-15	2.4217e-12
GO_REGULATION_OF_PHAGOCYTOSIS	66	0.01	Down	0.436009	6.46243e-15	2.57598e-12
GO_REGULATION_OF_CELL_KILLING	41	0.01	Down	0.588095	6.80032e-15	2.59772e-12
GO_POSITIVE_REGULATION_OF_ALPHA_BETA_T_CELL_ACTIVATION	36	0.01	Down	0.557032	8.65902e-15	3.17544e-12
GO_NEGATIVE_REGULATION_OF_B_CELL_PROLIFERATION	13	0.01	Down	0.797723	1.14017e-14	4.0204e-12
GO_INTERFERON_GAMMA_MEDIATED_SIGNALING_PATHWAY	68	0.01	Down	0.416169	1.38372e-14	4.69849e-12
GO_POSITIVE_REGULATION_OF_CD4_POSITIVE_ALPHA_BETA_T_CELL_DIFFERENTIATION	17	0.01	Down	0.733493	1.93094e-14	6.19662e-12
GO_B_CELL_PROLIFERATION	50	0.01	Down	0.550292	1.9601e-14	6.19662e-12
GO_NEUTROPHIL_MIGRATION	55	0.01	Down	0.640124	2.24952e-14	6.87454e-12
GO_TUMOR_NECROSIS_FACTOR_SUPERFAMILY_CYTOKINE_PRODUCTION	109	0.01	Down	0.432896	2.70247e-14	7.99233e-12
GO_RESPIRATORY_BURST	23	0.01	Down	0.634548	3.2449e-14	9.29663e-12
GO_CELL_KILLING	67	0.01	Down	0.495803	5.50834e-14	1.53032e-11
GO_GRANULOCYTE_CHEMOTAXIS	61	0.01	Down	0.579959	8.28532e-14	2.22225e-11
GO_LEUKOCYTE_CHEMOTAXIS	122	0.01	Down	0.426063	8.48374e-14	2.22225e-11
GO_TERTIARY_GRANULE_MEMBRANE	52	0.01	Down	0.449987	9.96436e-14	2.53759e-11
GO_DEFENSE_RESPONSE_TO_GRAM_POSITIVE_BACTERIUM	42	0.01	Down	0.615701	1.62373e-13	4.02335e-11
GO_LYMPHOCYTE_MEDIATED_IMMUNITY	152	0.01	Down	0.46298	2.20744e-13	5.29341e-11
HP_RECURRENT_GRAM_NEGATIVE_BACTERIAL_INFECTIONS	13	0.01	Down	0.728751	2.25178e-13	5.29341e-11
GO_POSITIVE_REGULATION_OF_INTERLEUKIN_2_PRODUCTION	18	0.01	Down	0.654382	2.64044e-13	6.05189e-11
GO_POSITIVE_REGULATION_OF_TUMOR_NECROSIS_FACTOR_BIOSYNTHETIC_PROCESS	14	0.01	Down	0.878227	2.77823e-13	6.2124e-11
GO_GLIAL_CELL_ACTIVATION	34	0.01	Down	0.553556	2.91306e-13	6.35879e-11
GO_INTERLEUKIN_10_PRODUCTION	31	0.01	Down	0.536117	3.26765e-13	6.63693e-11
GO_NEUROINFLAMMATORY_RESPONSE	43	0.01	Down	0.52102	3.33442e-13	6.63693e-11
GO_GRANULOCYTE_MIGRATION	72	0.01	Down	0.53853	3.36715e-13	6.63693e-11
GO_LEUKOCYTE_MEDIATED_CYTOTOXICITY	52	0.01	Down	0.533903	3.42743e-13	6.63693e-11
HP_MEDIASTINAL_LYMPHADENOPATHY	11	0.01	Down	0.819622	3.45334e-13	6.63693e-11
GO_REGULATION_OF_NEUROINFLAMMATORY_RESPONSE	20	0.01	Down	0.67422	3.47483e-13	6.63693e-11
GO_RESPONSE_TO_PROTOZOAN	18	0.01	Down	0.632638	3.62234e-13	6.77748e-11
GO_REGULATION_OF_MACROPHAGE_ACTIVATION	35	0.01	Down	0.584036	3.75989e-13	6.89413e-11
GO_POSITIVE_REGULATION_OF_CD4_POSITIVE_ALPHA_BETA_T_CELL_ACTIVATION	20	0.01	Down	0.644234	4.16764e-13	7.49195e-11
GO_REGULATION_OF_TYPE_2_IMMUNE_RESPONSE	18	0.01	Down	0.746454	4.72436e-13	8.32941e-11
GO_ADAPTIVE_IMMUNE_RESPONSE	225	0.01	Down	0.409116	6.81265e-13	1.16452e-10
GO_REGULATION_OF_LEUKOCYTE_PROLIFERATION	133	0.01	Down	0.414975	6.8591e-13	1.16452e-10
GO_FICOLIN_1_RICH_GRANULE_MEMBRANE	41	0.01	Down	0.462944	7.00023e-13	1.16688e-10
GO_REGULATION_OF_HUMORAL_IMMUNE_RESPONSE	42	0.01	Down	0.62384	7.18136e-13	1.17569e-10
GO_POSITIVE_REGULATION_OF_LYMPHOCYTE_DIFFERENTIATION	65	0.01	Down	0.493057	8.32309e-13	1.3387e-10
GO_DEFENSE_RESPONSE_TO_BACTERIUM	103	0.01	Down	0.467099	8.50338e-13	1.34412e-10
GO_RESPONSE_TO_INTERFERON_GAMMA	136	0.01	Down	0.371497	9.98375e-13	1.55137e-10
GO_POSITIVE_REGULATION_OF_LEUKOCYTE_MIGRATION	84	0.01	Down	0.45348	1.21939e-12	1.86322e-10
GO_INTERLEUKIN_6_PRODUCTION	89	0.01	Down	0.425426	1.30314e-12	1.95856e-10
GO_MONONUCLEAR_CELL_MIGRATION	48	0.01	Down	0.480184	1.51516e-12	2.24048e-10
HP_RECURRENT_STAPHYLOCOCCAL_INFECTIONS	10	0.01	Down	0.890322	1.92777e-12	2.80536e-10
GO_POSITIVE_REGULATION_OF_INTERLEUKIN_1_PRODUCTION	35	0.01	Down	0.60928	2.37173e-12	3.3975e-10
GO_POSITIVE_REGULATION_OF_MONONUCLEAR_CELL_MIGRATION	15	0.01	Down	0.86585	3.42528e-12	4.83122e-10
GO_LEUKOCYTE_PROLIFERATION	176	0.01	Down	0.380049	3.87311e-12	5.3801e-10
HP_SYSTEMIC_LUPUS_ERYTHEMATOSUS	21	0.01	Down	0.674548	4.95814e-12	6.78451e-10
GO_T_CELL_ACTIVATION_INVOLVED_IN_IMMUNE_RESPONSE	53	0.01	Down	0.527466	5.3147e-12	7.16547e-10
GO_INTERLEUKIN_1_BETA_PRODUCTION	56	0.01	Down	0.520241	6.25438e-12	8.28316e-10
GO_B_CELL_MEDIATED_IMMUNITY	82	0.01	Down	0.512406	6.3244e-12	8.28316e-10
GO_MYELOID_LEUKOCYTE_MIGRATION	119	0.01	Down	0.419938	6.66405e-12	8.60507e-10
GO_POSITIVE_REGULATION_OF_ALPHA_BETA_T_CELL_DIFFERENTIATION	30	0.01	Down	0.520613	7.2429e-12	9.22262e-10
GO_B_CELL_RECEPTOR_SIGNALING_PATHWAY	43	0.01	Down	0.558208	7.50074e-12	9.42011e-10
GO_LIPOPOLYSACCHARIDE_MEDIATED_SIGNALING_PATHWAY	47	0.01	Down	0.42789	7.64644e-12	9.47332e-10
GO_CYTOKINE_PRODUCTION_INVOLVED_IN_IMMUNE_RESPONSE	72	0.01	Down	0.400776	7.84491e-12	9.58962e-10
GO_REGULATION_OF_CYTOKINE_PRODUCTION_INVOLVED_IN_IMMUNE_RESPONSE	55	0.01	Down	0.439363	7.97322e-12	9.61822e-10
GO_POSITIVE_REGULATION_OF_INTERLEUKIN_6_PRODUCTION	53	0.01	Down	0.498239	9.5043e-12	1.13163e-09
HP_ABSCESS	19	0.01	Down	0.575194	1.01816e-11	1.19673e-09
GO_REGULATION_OF_LEUKOCYTE_MEDIATED_CYTOTOXICITY	32	0.01	Down	0.600763	1.24605e-11	1.44605e-09
GO_REGULATION_OF_MYELOID_LEUKOCYTE_MEDIATED_IMMUNITY	38	0.01	Down	0.483299	1.33929e-11	1.53482e-09
GO_TERTIARY_GRANULE	121	0.01	Down	0.378948	1.50305e-11	1.70123e-09
GO_NEGATIVE_REGULATION_OF_CELL_ACTIVATION	122	0.01	Down	0.363908	1.90397e-11	2.12873e-09
GO_INTERLEUKIN_1_PRODUCTION	66	0.01	Down	0.488389	2.14209e-11	2.3661e-09
GO_REGULATION_OF_MONONUCLEAR_CELL_MIGRATION	35	0.01	Down	0.551348	2.54036e-11	2.77262e-09
GO_POSITIVE_REGULATION_OF_LEUKOCYTE_CELL_CELL_ADHESION	138	0.01	Down	0.409073	2.6692e-11	2.87896e-09
GO_PHAGOCYTIC_VESICLE	116	0.01	Down	0.3573	3.57144e-11	3.80732e-09
GO_HUMORAL_IMMUNE_RESPONSE	98	0.01	Down	0.566699	4.70804e-11	4.9613e-09
GO_TYPE_2_IMMUNE_RESPONSE	23	0.01	Down	0.624734	5.12233e-11	5.33654e-09
GO_REGULATION_OF_ANTIGEN_PROCESSING_AND_PRESENTATION	11	0.01	Down	0.924389	5.46739e-11	5.62424e-09
GO_PHAGOCYTOSIS	200	0.01	Down	0.316569	5.52118e-11	5.62424e-09
GO_CELLULAR_DEFENSE_RESPONSE	21	0.01	Down	0.598735	6.18832e-11	6.23456e-09
GO_CELL_CHEMOTAXIS	164	0.01	Down	0.357894	6.40392e-11	6.38165e-09
GO_REGULATION_OF_LEUKOCYTE_MIGRATION	125	0.01	Down	0.376148	7.4431e-11	7.33745e-09
GO_POSITIVE_REGULATION_OF_LEUKOCYTE_DIFFERENTIATION	99	0.01	Down	0.44194	7.921e-11	7.72551e-09
GO_NEGATIVE_REGULATION_OF_LEUKOCYTE_PROLIFERATION	46	0.01	Down	0.443914	9.52686e-11	9.19392e-09
GO_NEGATIVE_REGULATION_OF_INTERLEUKIN_6_PRODUCTION	25	0.01	Down	0.467124	9.71466e-11	9.2775e-09
GO_REGULATION_OF_HUMORAL_IMMUNE_RESPONSE_MEDIATED_BY_CIRCULATING_IMMUNOGLOBULIN	10	0.01	Down	0.755205	1.08878e-10	1.02906e-08
GO_MONOCYTE_CHEMOTAXIS	27	0.01	Down	0.562453	1.33049e-10	1.24468e-08
GO_POSITIVE_REGULATION_OF_CHEMOKINE_PRODUCTION	39	0.01	Down	0.507469	1.43864e-10	1.33227e-08
GO_ADAPTIVE_IMMUNE_RESPONSE_BASED_ON_SOMATIC_RECOMBINATION_OF_IMMUNE_RECEPTORS_BUILT_FROM_IMMUNOGLOBULIN_SUPERFAMILY_DOMAINS	167	0.01	Down	0.40381	1.75992e-10	1.61349e-08
GO_REGULATION_OF_LEUKOCYTE_MEDIATED_IMMUNITY	127	0.01	Down	0.366714	2.03302e-10	1.84542e-08
GO_POSITIVE_REGULATION_OF_INTERLEUKIN_12_PRODUCTION	21	0.01	Down	0.562294	2.25071e-10	2.02299e-08
GO_REGULATION_OF_ALPHA_BETA_T_CELL_ACTIVATION	55	0.01	Down	0.451221	2.37901e-10	2.11755e-08
GO_CELLULAR_RESPONSE_TO_MOLECULE_OF_BACTERIAL_ORIGIN	136	0.01	Down	0.343056	2.6708e-10	2.35442e-08
GO_INTERLEUKIN_12_PRODUCTION	31	0.01	Down	0.494393	2.91109e-10	2.5418e-08
GO_POSITIVE_REGULATION_OF_INTERFERON_GAMMA_PRODUCTION	28	0.01	Down	0.500641	3.79805e-10	3.28495e-08
GO_POSITIVE_REGULATION_OF_CELL_ACTIVATION	213	0.01	Down	0.370972	4.1699e-10	3.57287e-08
GO_CELLULAR_RESPONSE_TO_BIOTIC_STIMULUS	157	0.01	Down	0.334248	4.28363e-10	3.63632e-08
GO_ANTIGEN_PROCESSING_AND_PRESENTATION_OF_ENDOGENOUS_ANTIGEN	11	0.01	Down	0.697112	4.48532e-10	3.77261e-08
GO_LEUKOCYTE_MIGRATION	266	0.01	Down	0.335717	4.59165e-10	3.82693e-08
GO_POSITIVE_REGULATION_OF_CHEMOKINE_BIOSYNTHETIC_PROCESS	10	0.01	Down	1.00785	5.13696e-10	4.24285e-08
GO_POSITIVE_REGULATION_OF_MYELOID_LEUKOCYTE_MEDIATED_IMMUNITY	24	0.01	Down	0.542705	5.1903e-10	4.24863e-08
GO_REGULATION_OF_IMMUNE_EFFECTOR_PROCESS	257	0.01	Down	0.360883	6.31372e-10	5.1225e-08
GO_NEGATIVE_REGULATION_OF_LEUKOCYTE_APOPTOTIC_PROCESS	29	0.01	Down	0.610026	7.12581e-10	5.73065e-08
GO_ALPHA_BETA_T_CELL_ACTIVATION	82	0.01	Down	0.377195	7.3097e-10	5.82742e-08
GO_EXTERNAL_SIDE_OF_PLASMA_MEMBRANE	184	0.01	Down	0.362844	8.21354e-10	6.49153e-08
GO_POSITIVE_REGULATION_OF_GRANULOCYTE_CHEMOTAXIS	13	0.01	Down	0.936713	8.75191e-10	6.85791e-08
GO_T_HELPER_2_CELL_DIFFERENTIATION	11	0.01	Down	0.669009	9.47264e-10	7.35976e-08
GO_POSITIVE_REGULATION_OF_LEUKOCYTE_CHEMOTAXIS	54	0.01	Down	0.486961	9.75651e-10	7.51661e-08
GO_SECRETORY_GRANULE_MEMBRANE	224	0.01	Down	0.308796	1.09606e-09	8.37393e-08
GO_POSITIVE_REGULATION_OF_LEUKOCYTE_PROLIFERATION	81	0.01	Down	0.452464	1.13992e-09	8.63698e-08
GO_NEGATIVE_REGULATION_OF_LYMPHOCYTE_ACTIVATION	88	0.01	Down	0.386126	1.20101e-09	9.02529e-08
GO_POSITIVE_REGULATION_OF_IMMUNE_EFFECTOR_PROCESS	132	0.01	Down	0.372827	1.25553e-09	9.35826e-08
GO_NEGATIVE_REGULATION_OF_LEUKOCYTE_MEDIATED_CYTOTOXICITY	12	0.01	Down	0.806874	1.33864e-09	9.89731e-08
GO_POSITIVE_REGULATION_OF_RECEPTOR_SIGNALING_PATHWAY_VIA_STAT	54	0.01	Down	0.364768	1.49866e-09	1.09918e-07
GO_REGULATION_OF_LEUKOCYTE_DEGRANULATION	32	0.01	Down	0.422801	1.75862e-09	1.27961e-07
GO_POSITIVE_REGULATION_OF_MEMBRANE_PROTEIN_ECTODOMAIN_PROTEOLYSIS	14	0.01	Down	0.522765	1.93453e-09	1.39652e-07
GO_INFLAMMATORY_RESPONSE	425	0.01	Down	0.307356	2.16006e-09	1.53932e-07
GO_POSITIVE_REGULATION_OF_T_CELL_PROLIFERATION	48	0.01	Down	0.537132	2.16593e-09	1.53932e-07
GO_PRODUCTION_OF_MOLECULAR_MEDIATOR_OF_IMMUNE_RESPONSE	146	0.01	Down	0.35861	2.2252e-09	1.56928e-07
GO_LEUKOCYTE_CELL_CELL_ADHESION	209	0.01	Down	0.354833	2.35953e-09	1.65131e-07
GO_POSITIVE_REGULATION_OF_LEUKOCYTE_MEDIATED_IMMUNITY	79	0.01	Down	0.395716	2.56981e-09	1.77605e-07
GO_SPECIFIC_GRANULE_MEMBRANE	69	0.01	Down	0.343152	2.57652e-09	1.77605e-07
GO_CYTOKINE_RECEPTOR_ACTIVITY	52	0.01	Down	0.449835	2.75361e-09	1.88396e-07
GO_REGULATION_OF_CD8_POSITIVE_ALPHA_BETA_T_CELL_ACTIVATION	12	0.01	Down	0.55568	2.98622e-09	2.02473e-07
GO_COLLAGEN_CATABOLIC_PROCESS	27	0.01	Down	0.746606	3.00353e-09	2.02473e-07
GO_LEUKOCYTE_MEDIATED_IMMUNITY	561	0.01	Down	0.30512	3.12486e-09	2.09115e-07
GO_REGULATION_OF_RNA_SPLICING	146	0.01	Up	0.11045	4.0398e-09	2.68383e-07
GO_REGULATION_OF_MRNA_PROCESSING	139	0.01	Up	0.104748	4.10793e-09	2.70946e-07
HP_CHRONIC_PULMONARY_OBSTRUCTION	19	0.01	Down	0.429984	4.28623e-09	2.80687e-07
GO_POSITIVE_REGULATION_OF_CYTOKINE_PRODUCTION	285	0.01	Down	0.310356	4.57387e-09	2.94529e-07
GO_POSITIVE_REGULATION_OF_CELL_CELL_ADHESION	166	0.01	Down	0.365187	4.58367e-09	2.94529e-07
GO_ENDOCYTIC_VESICLE_MEMBRANE	121	0.01	Down	0.331003	4.59399e-09	2.94529e-07
GO_RESPONSE_TO_TYPE_I_INTERFERON	72	0.01	Down	0.411341	4.66529e-09	2.97023e-07
GO_GAMMA_DELTA_T_CELL_ACTIVATION	11	0.01	Down	0.7785	4.89881e-09	3.0974e-07
GO_REGULATION_OF_T_HELPER_2_CELL_DIFFERENTIATION	10	0.01	Down	0.689197	5.2418e-09	3.29156e-07
GO_LEUKOCYTE_HOMEOSTASIS	61	0.01	Down	0.349576	5.65238e-09	3.52524e-07
GO_LYMPHOCYTE_HOMEOSTASIS	45	0.01	Down	0.381091	5.73774e-09	3.55292e-07
GO_NEGATIVE_REGULATION_OF_CELL_KILLING	13	0.01	Down	0.746711	5.77426e-09	3.55292e-07
GO_POSITIVE_REGULATION_OF_INTERLEUKIN_8_PRODUCTION	38	0.01	Down	0.473934	5.94395e-09	3.63294e-07
GO_T_CELL_PROLIFERATION	111	0.01	Down	0.371	6.05535e-09	3.67652e-07
GO_REGULATION_OF_LEUKOCYTE_CHEMOTAXIS	69	0.01	Down	0.424126	6.86657e-09	4.14163e-07
GO_NATURAL_KILLER_CELL_ACTIVATION	37	0.01	Down	0.527909	7.12839e-09	4.27144e-07
GO_REGULATION_OF_LEUKOCYTE_APOPTOTIC_PROCESS	56	0.01	Down	0.448458	7.59545e-09	4.52176e-07
GO_MACROPHAGE_CHEMOTAXIS	26	0.01	Down	0.453279	7.72249e-09	4.56773e-07
GO_REGULATION_OF_B_CELL_ACTIVATION	89	0.01	Down	0.405663	7.81046e-09	4.59015e-07
GO_TUMOR_NECROSIS_FACTOR_BIOSYNTHETIC_PROCESS	20	0.01	Down	0.693488	8.33759e-09	4.86873e-07
GO_NEGATIVE_REGULATION_OF_IMMUNE_RESPONSE	95	0.01	Down	0.366232	8.46297e-09	4.91067e-07
HP_AUTOIMMUNITY	107	0.01	Down	0.379408	9.7784e-09	5.63827e-07
GO_INTERLEUKIN_8_PRODUCTION	52	0.01	Down	0.45621	1.17179e-08	6.71435e-07
HP_RECURRENT_BACTERIAL_INFECTIONS	73	0.01	Down	0.335085	1.25272e-08	7.10716e-07
GO_RNA_SPLICING_VIA_TRANSESTERIFICATION_REACTIONS	338	0.01	Up	0.0941195	1.25585e-08	7.10716e-07
GO_TOLL_LIKE_RECEPTOR_SIGNALING_PATHWAY	108	0.01	Down	0.308435	1.27019e-08	7.14424e-07
GO_POSITIVE_REGULATION_OF_LEUKOCYTE_ADHESION_TO_VASCULAR_ENDOTHELIAL_CELL	15	0.01	Down	0.547002	1.32982e-08	7.434e-07
GO_MACROPHAGE_MIGRATION	34	0.01	Down	0.406063	1.37158e-08	7.621e-07
GO_POSITIVE_REGULATION_OF_B_CELL_DIFFERENTIATION	10	0.01	Down	0.633071	1.5964e-08	8.81674e-07
GO_REGULATION_OF_LEUKOCYTE_DIFFERENTIATION	180	0.01	Down	0.347966	1.64248e-08	9.01694e-07
GO_T_CELL_SELECTION	19	0.01	Down	0.630416	2.01399e-08	1.09907e-06
GO_POSITIVE_REGULATION_OF_LEUKOCYTE_DEGRANULATION	16	0.01	Down	0.507733	2.06617e-08	1.12087e-06
GO_MRNA_PROCESSING	482	0.01	Up	0.0988365	2.13931e-08	1.15372e-06
GO_POSITIVE_REGULATION_OF_MACROPHAGE_MIGRATION	19	0.01	Down	0.542791	2.21321e-08	1.18659e-06
GO_REGULATION_OF_MRNA_SPLICING_VIA_SPLICEOSOME	104	0.01	Up	0.103141	2.342e-08	1.24834e-06
GO_POSITIVE_REGULATION_OF_NEUTROPHIL_MIGRATION	16	0.01	Down	0.783272	2.38846e-08	1.26575e-06
GO_LUMENAL_SIDE_OF_ENDOPLASMIC_RETICULUM_MEMBRANE	12	0.01	Down	0.908776	2.47195e-08	1.30246e-06
HP_OPPORTUNISTIC_INFECTION	10	0.01	Down	0.613045	2.55316e-08	1.33756e-06
GO_REGULATION_OF_PRODUCTION_OF_MOLECULAR_MEDIATOR_OF_IMMUNE_RESPONSE	94	0.01	Down	0.35166	2.65038e-08	1.38061e-06
GO_POSITIVE_REGULATION_OF_INTERLEUKIN_10_PRODUCTION	19	0.01	Down	0.452903	2.72335e-08	1.4106e-06
GO_RNA_SPLICING	424	0.01	Up	0.0998149	3.03881e-08	1.56516e-06
GO_INNATE_IMMUNE_RESPONSE	521	0.01	Down	0.312257	3.09444e-08	1.58491e-06
GO_MYELOID_LEUKOCYTE_ACTIVATION	485	0.01	Down	0.276916	3.16782e-08	1.61348e-06
GO_POSITIVE_REGULATION_OF_PROTEIN_LOCALIZATION_TO_CELL_SURFACE	14	0.01	Down	0.484459	3.3867e-08	1.71543e-06
GO_POSITIVE_REGULATION_OF_LYMPHOCYTE_ACTIVATION	181	0.01	Down	0.362628	3.4569e-08	1.74137e-06
GO_REGULATION_OF_CELL_ACTIVATION	358	0.01	Down	0.304725	3.68628e-08	1.84677e-06
GO_POSITIVE_REGULATION_OF_MYELOID_LEUKOCYTE_CYTOKINE_PRODUCTION_INVOLVED_IN_IMMUNE_RESPONSE	18	0.01	Down	0.575073	3.79091e-08	1.88886e-06
GO_DEFENSE_RESPONSE_TO_OTHER_ORGANISM	641	0.01	Down	0.305406	3.92327e-08	1.94425e-06
GO_POSITIVE_REGULATION_OF_MACROPHAGE_ACTIVATION	13	0.01	Down	0.605624	4.65682e-08	2.29536e-06
GO_CD4_POSITIVE_ALPHA_BETA_T_CELL_ACTIVATION	53	0.01	Down	0.396644	4.69393e-08	2.30128e-06
GO_PHAGOCYTIC_VESICLE_MEMBRANE	65	0.01	Down	0.32893	5.28666e-08	2.57809e-06
GO_MRNA_3_END_PROCESSING	102	0.01	Up	0.0990014	5.4145e-08	2.62646e-06
GO_REGULATION_OF_ALPHA_BETA_T_CELL_DIFFERENTIATION	39	0.01	Down	0.444308	5.45147e-08	2.62916e-06
GO_IMMUNE_EFFECTOR_PROCESS	842	0.01	Down	0.278849	5.49173e-08	2.62916e-06
GO_B_CELL_HOMEOSTASIS	24	0.01	Down	0.488975	5.5061e-08	2.62916e-06
GO_MACROPHAGE_CYTOKINE_PRODUCTION	15	0.01	Down	0.69523	6.20103e-08	2.94565e-06
GO_PHAGOCYTIC_CUP	24	0.01	Down	0.402763	6.35153e-08	3.00159e-06
GO_REGULATION_OF_NITRIC_OXIDE_BIOSYNTHETIC_PROCESS	44	0.01	Down	0.403042	6.47948e-08	3.04635e-06
GO_SPLICEOSOMAL_COMPLEX	188	0.01	Up	0.106888	6.59372e-08	3.08425e-06
GO_THYMIC_T_CELL_SELECTION	11	0.01	Down	0.857224	6.76515e-08	3.14837e-06
GO_POSITIVE_REGULATION_OF_CYTOKINE_PRODUCTION_INVOLVED_IN_IMMUNE_RESPONSE	38	0.01	Down	0.430427	7.17415e-08	3.32185e-06
GO_CELLULAR_RESPONSE_TO_LIPOPROTEIN_PARTICLE_STIMULUS	24	0.01	Down	0.41432	7.34142e-08	3.38222e-06
GO_ALPHA_BETA_T_CELL_PROLIFERATION	19	0.01	Down	0.489362	7.41021e-08	3.39684e-06
GO_CELL_ADHESION_MEDIATED_BY_INTEGRIN	58	0.01	Down	0.367187	7.51722e-08	3.42875e-06
GO_NEGATIVE_REGULATION_OF_LEUKOCYTE_MEDIATED_IMMUNITY	33	0.01	Down	0.435175	7.57131e-08	3.43633e-06
GO_T_CELL_DIFFERENTIATION	153	0.01	Down	0.317383	7.86317e-08	3.55121e-06
HP_AMYLOIDOSIS	17	0.01	Down	0.402608	8.56836e-08	3.83751e-06
GO_T_CELL_ACTIVATION	288	0.01	Down	0.291293	8.58082e-08	3.83751e-06
GO_REGULATION_OF_GRANULOCYTE_CHEMOTAXIS	29	0.01	Down	0.574502	8.86966e-08	3.94722e-06
GO_REGULATION_OF_INFLAMMATORY_RESPONSE	222	0.01	Down	0.288632	8.91225e-08	3.94722e-06
GO_PODOSOME_ASSEMBLY	15	0.01	Down	0.34582	9.0882e-08	4.0058e-06
GO_INTERFERON_GAMMA_PRODUCTION	50	0.01	Down	0.396391	9.27992e-08	4.07073e-06
GO_REGULATION_OF_MEMBRANE_INVAGINATION	13	0.01	Down	0.553674	9.80171e-08	4.27915e-06
GO_RESPONSE_TO_MOLECULE_OF_BACTERIAL_ORIGIN	221	0.01	Down	0.334203	1.05539e-07	4.58571e-06
GO_HETEROTYPIC_CELL_CELL_ADHESION	44	0.01	Down	0.423121	1.10005e-07	4.74257e-06
GO_CD8_POSITIVE_ALPHA_BETA_T_CELL_ACTIVATION	15	0.01	Down	0.45691	1.10184e-07	4.74257e-06
GO_REGULATION_OF_T_CELL_DIFFERENTIATION	87	0.01	Down	0.382837	1.13123e-07	4.82459e-06
GO_REGULATION_OF_T_CELL_MEDIATED_CYTOTOXICITY	17	0.01	Down	0.587885	1.13142e-07	4.82459e-06
GO_REGULATION_OF_CD4_POSITIVE_ALPHA_BETA_T_CELL_DIFFERENTIATION	27	0.01	Down	0.536192	1.15479e-07	4.90142e-06
GO_VASCULAR_ENDOTHELIAL_GROWTH_FACTOR_RECEPTOR_SIGNALING_PATHWAY	81	0.01	Down	0.265118	1.1957e-07	5.0517e-06
GO_T_CELL_MEDIATED_CYTOTOXICITY	25	0.01	Down	0.499138	1.2605e-07	5.30105e-06
GO_PRODUCTION_OF_MOLECULAR_MEDIATOR_INVOLVED_IN_INFLAMMATORY_RESPONSE	52	0.01	Down	0.344552	1.287e-07	5.38778e-06
GO_CHEMOKINE_PRODUCTION	55	0.01	Down	0.385698	1.31482e-07	5.47921e-06
GO_T_CELL_MEDIATED_IMMUNITY	61	0.01	Down	0.395098	1.37122e-07	5.68839e-06
GO_CELL_JUNCTION_DISASSEMBLY	13	0.01	Down	0.808905	1.3906e-07	5.71782e-06
GO_RNA_EXPORT_FROM_NUCLEUS	135	0.01	Up	0.0880665	1.39079e-07	5.71782e-06
GO_NEGATIVE_REGULATION_OF_B_CELL_ACTIVATION	23	0.01	Down	0.518635	1.44223e-07	5.90286e-06
GO_REGULATION_OF_PODOSOME_ASSEMBLY	12	0.01	Down	0.373445	1.51872e-07	6.18453e-06
GO_POSITIVE_REGULATION_OF_NITRIC_OXIDE_METABOLIC_PROCESS	30	0.01	Down	0.422201	1.52455e-07	6.18453e-06
GO_REGULATION_OF_SYNCYTIUM_FORMATION_BY_PLASMA_MEMBRANE_FUSION	16	0.01	Down	0.551084	1.60883e-07	6.4977e-06
GO_RESPONSE_TO_ACIDIC_PH	12	0.01	Down	0.587771	1.6783e-07	6.74853e-06
GO_CD4_POSITIVE_ALPHA_BETA_T_CELL_DIFFERENTIATION	44	0.01	Down	0.417426	1.71764e-07	6.82105e-06
HP_GINGIVITIS	19	0.01	Down	0.640144	1.71834e-07	6.82105e-06
GO_MYELOID_LEUKOCYTE_MEDIATED_IMMUNITY	432	0.01	Down	0.265692	1.72574e-07	6.82105e-06
GO_POSITIVE_T_CELL_SELECTION	15	0.01	Down	0.678696	1.72609e-07	6.82105e-06
GO_MRNA_EXPORT_FROM_NUCLEUS	110	0.01	Up	0.0858659	1.78032e-07	7.00515e-06
GO_POSITIVE_REGULATION_OF_INFLAMMATORY_RESPONSE	87	0.01	Down	0.326936	1.84708e-07	7.23678e-06
HP_RECURRENT_FUNGAL_INFECTIONS	33	0.01	Down	0.45579	1.89618e-07	7.39752e-06
GO_CHEMOKINE_BIOSYNTHETIC_PROCESS	12	0.01	Down	0.864791	2.04531e-07	7.94552e-06
GO_REGULATION_OF_CD4_POSITIVE_ALPHA_BETA_T_CELL_ACTIVATION	34	0.01	Down	0.490069	2.05873e-07	7.96388e-06
GO_ENDOCYTIC_VESICLE	236	0.01	Down	0.286668	2.15924e-07	8.30933e-06
GO_CELL_ACTIVATION_INVOLVED_IN_IMMUNE_RESPONSE	518	0.01	Down	0.269887	2.16615e-07	8.30933e-06
GO_LEUKOCYTE_APOPTOTIC_PROCESS	72	0.01	Down	0.36977	2.36338e-07	9.02813e-06
GO_MRNA_TRANSPORT	141	0.01	Up	0.0873707	2.50236e-07	9.51934e-06
GO_MYELOID_LEUKOCYTE_CYTOKINE_PRODUCTION	29	0.01	Down	0.465518	2.51781e-07	9.53853e-06
GO_POSITIVE_REGULATION_OF_HEMOPOIESIS	133	0.01	Down	0.368888	2.72632e-07	1.0286e-05
GO_POSITIVE_REGULATION_OF_B_CELL_PROLIFERATION	26	0.01	Down	0.551446	2.90106e-07	1.09004e-05
GO_IMMUNOLOGICAL_SYNAPSE	22	0.01	Down	0.46425	2.93049e-07	1.0966e-05
GO_REGULATION_OF_MEMBRANE_PROTEIN_ECTODOMAIN_PROTEOLYSIS	19	0.01	Down	0.406671	3.02768e-07	1.12836e-05
GO_REGULATION_OF_NEUTROPHIL_CHEMOTAXIS	17	0.01	Down	0.76002	3.12846e-07	1.1612e-05
GO_REGULATION_OF_MYELOID_LEUKOCYTE_DIFFERENTIATION	77	0.01	Down	0.376108	3.26119e-07	1.20559e-05
GO_ALTERNATIVE_MRNA_SPLICING_VIA_SPLICEOSOME	82	0.01	Up	0.1021	3.34883e-07	1.23302e-05
GO_POSITIVE_REGULATION_OF_CHEMOTAXIS	89	0.01	Down	0.356324	3.5518e-07	1.30252e-05
GO_MRNA_SPLICE_SITE_SELECTION	33	0.01	Up	0.142843	3.80695e-07	1.39052e-05
GO_NEGATIVE_REGULATION_OF_CYTOKINE_PRODUCTION	179	0.01	Down	0.29706	3.96208e-07	1.44144e-05
GO_REACTIVE_NITROGEN_SPECIES_METABOLIC_PROCESS	57	0.01	Down	0.344635	3.98982e-07	1.4458e-05
GO_CYTOKINE_PRODUCTION	509	0.01	Down	0.264514	4.16774e-07	1.50432e-05
HP_ABNORMALITY_OF_COMPLEMENT_SYSTEM	15	0.01	Down	0.752797	4.22514e-07	1.51906e-05
GO_COMPLEMENT_ACTIVATION	38	0.01	Down	0.578017	4.29601e-07	1.53851e-05
GO_REGULATION_OF_T_CELL_ACTIVATION	194	0.01	Down	0.317485	4.33462e-07	1.5463e-05
GO_REGULATION_OF_LEUKOCYTE_ADHESION_TO_VASCULAR_ENDOTHELIAL_CELL	18	0.01	Down	0.538552	4.46154e-07	1.5854e-05
GO_SPECIFIC_GRANULE	115	0.01	Down	0.25755	4.57339e-07	1.61887e-05
GO_RESPONSE_TO_BACTERIUM	354	0.01	Down	0.334047	4.70308e-07	1.65838e-05
GO_REGULATION_OF_MICROGLIAL_CELL_ACTIVATION	11	0.01	Down	0.672637	4.84927e-07	1.70285e-05
GO_REGULATION_OF_T_HELPER_1_TYPE_IMMUNE_RESPONSE	11	0.01	Down	0.631666	4.86633e-07	1.70285e-05
GO_LAMININ_BINDING	23	0.01	Down	0.438242	5.18643e-07	1.80765e-05
HP_PULMONARY_OBSTRUCTION	59	0.01	Down	0.252993	5.20527e-07	1.80765e-05
GO_REGULATION_OF_MACROPHAGE_MIGRATION	28	0.01	Down	0.406228	5.36671e-07	1.85318e-05
GO_TOLL_LIKE_RECEPTOR_9_SIGNALING_PATHWAY	19	0.01	Down	0.419053	5.3768e-07	1.85318e-05
GO_BONE_REMODELING	61	0.01	Down	0.2832	5.45394e-07	1.87272e-05
GO_LYMPHOCYTE_ACTIVATION_INVOLVED_IN_IMMUNE_RESPONSE	109	0.01	Down	0.361878	5.72191e-07	1.95741e-05
GO_BONE_RESORPTION	44	0.01	Down	0.315374	5.80401e-07	1.97811e-05
GO_REGULATION_OF_LYMPHOCYTE_ACTIVATION	275	0.01	Down	0.30768	6.13207e-07	2.08218e-05
GO_MYD88_DEPENDENT_TOLL_LIKE_RECEPTOR_SIGNALING_PATHWAY	28	0.01	Down	0.297979	6.17316e-07	2.0884e-05
GO_DEFENSE_RESPONSE	960	0.01	Down	0.282235	6.29691e-07	2.11664e-05
GO_T_CELL_HOMEOSTASIS	28	0.01	Down	0.352646	6.30283e-07	2.11664e-05
GO_MEMBRANE_INVAGINATION	53	0.01	Down	0.382081	6.34457e-07	2.12288e-05
GO_ESTABLISHMENT_OF_RNA_LOCALIZATION	182	0.01	Up	0.0901352	6.43953e-07	2.14682e-05
GO_MYELOID_LEUKOCYTE_DIFFERENTIATION	142	0.01	Down	0.300691	6.4688e-07	2.14877e-05
GO_POSITIVE_REGULATION_OF_REACTIVE_OXYGEN_SPECIES_METABOLIC_PROCESS	76	0.01	Down	0.314476	7.38757e-07	2.4451e-05
GO_ALPHA_BETA_T_CELL_DIFFERENTIATION	61	0.01	Down	0.359314	7.47652e-07	2.46564e-05
GO_PATTERN_RECOGNITION_RECEPTOR_SIGNALING_PATHWAY	151	0.01	Down	0.261035	7.57637e-07	2.48961e-05
HP_MALNUTRITION	13	0.01	Down	0.541452	8.05217e-07	2.63392e-05
GO_RNA_PROCESSING	885	0.01	Up	0.0984587	8.073e-07	2.63392e-05
GO_INTEGRIN_MEDIATED_SIGNALING_PATHWAY	81	0.01	Down	0.328407	9.59125e-07	3.11366e-05
GO_REGULATION_OF_ACUTE_INFLAMMATORY_RESPONSE	31	0.01	Down	0.418788	9.61132e-07	3.11366e-05
GO_POSITIVE_REGULATION_OF_T_CELL_MEDIATED_CYTOTOXICITY	10	0.01	Down	0.538949	9.90703e-07	3.19816e-05
GO_POSITIVE_REGULATION_OF_PHAGOCYTOSIS_ENGULFMENT	11	0.01	Down	0.562654	9.96873e-07	3.20678e-05
GO_REGULATION_OF_NEUTROPHIL_MIGRATION	21	0.01	Down	0.641374	1.01435e-06	3.25161e-05
GO_RNA_3_END_PROCESSING	142	0.01	Up	0.0882918	1.04898e-06	3.35088e-05
GO_POSITIVE_REGULATION_OF_STEROID_METABOLIC_PROCESS	18	0.01	Down	0.405263	1.08677e-06	3.45054e-05
GO_CYTOKINE_MEDIATED_SIGNALING_PATHWAY	526	0.01	Down	0.277036	1.0877e-06	3.45054e-05
GO_CORTICAL_ACTIN_CYTOSKELETON_ORGANIZATION	37	0.01	Down	0.285677	1.14051e-06	3.6056e-05
GO_NEGATIVE_REGULATION_OF_VIRAL_LIFE_CYCLE	63	0.01	Down	0.33537	1.14566e-06	3.60942e-05
HP_CUTANEOUS_ABSCESS	11	0.01	Down	0.430252	1.15285e-06	3.61965e-05
GO_CYTOKINE_SECRETION	71	0.01	Down	0.32771	1.24371e-06	3.89159e-05
GO_REGULATION_OF_CELL_CELL_ADHESION	271	0.01	Down	0.3025	1.31257e-06	4.09308e-05
GO_REGULATION_OF_CELL_ADHESION_MEDIATED_BY_INTEGRIN	39	0.01	Down	0.397817	1.38297e-06	4.29799e-05
HP_SKIN_ULCER	80	0.01	Down	0.322918	1.50626e-06	4.66534e-05
HP_PNEUMONIA	144	0.01	Down	0.275363	1.5992e-06	4.93652e-05
GO_RESPONSE_TO_INTERFERON_BETA	27	0.01	Down	0.305308	1.6171e-06	4.9714e-05
GO_SPLICEOSOMAL_COMPLEX_ASSEMBLY	58	0.01	Up	0.119936	1.62134e-06	4.9714e-05
GO_PHAGOLYSOSOME_ASSEMBLY	13	0.01	Down	0.448832	1.64565e-06	5.0291e-05
GO_TOLL_LIKE_RECEPTOR_4_SIGNALING_PATHWAY	24	0.01	Down	0.409006	1.66896e-06	5.0834e-05
GO_NEGATIVE_REGULATION_OF_VIRAL_GENOME_REPLICATION	45	0.01	Down	0.376868	1.69064e-06	5.13237e-05
GO_T_HELPER_1_TYPE_IMMUNE_RESPONSE	22	0.01	Down	0.407104	1.77065e-06	5.35753e-05
GO_REGULATION_OF_TOLL_LIKE_RECEPTOR_SIGNALING_PATHWAY	49	0.01	Down	0.296853	1.84433e-06	5.55034e-05
GO_POSITIVE_REGULATION_OF_MONOCYTE_CHEMOTAXIS	10	0.01	Down	0.823086	1.84648e-06	5.55034e-05
GO_REGULATION_OF_LYMPHOCYTE_APOPTOTIC_PROCESS	33	0.01	Down	0.471888	1.85748e-06	5.56516e-05
HP_ABNORMAL_T_CELL_MORPHOLOGY	32	0.01	Down	0.351858	1.86553e-06	5.57108e-05
GO_MAST_CELL_ACTIVATION	36	0.01	Down	0.271074	1.93885e-06	5.74864e-05
GO_REGULATION_OF_ADAPTIVE_IMMUNE_RESPONSE	108	0.01	Down	0.327653	1.94248e-06	5.74864e-05
GO_POSITIVE_REGULATION_OF_MYELOID_LEUKOCYTE_DIFFERENTIATION	33	0.01	Down	0.497177	1.9438e-06	5.74864e-05
GO_CLATHRIN_COATED_ENDOCYTIC_VESICLE_MEMBRANE	24	0.01	Down	0.551932	1.98572e-06	5.85371e-05
GO_REGULATION_OF_T_CELL_MEDIATED_IMMUNITY	40	0.01	Down	0.43201	2.06182e-06	6.05857e-05
GO_ANTIGEN_BINDING	23	0.01	Down	0.656351	2.16109e-06	6.32999e-05
GO_NEGATIVE_REGULATION_OF_MACROPHAGE_ACTIVATION	12	0.01	Down	0.567564	2.18087e-06	6.36757e-05
GO_MACROPHAGE_DIFFERENTIATION	34	0.01	Down	0.387455	2.24979e-06	6.54796e-05
HP_RECURRENT_SKIN_INFECTIONS	60	0.01	Down	0.355439	2.2661e-06	6.57454e-05
GO_RNA_LOCALIZATION	215	0.01	Up	0.0884525	2.36912e-06	6.85175e-05
GO_PHOSPHATIDYLINOSITOL_3_4_BISPHOSPHATE_BINDING	23	0.01	Down	0.23492	2.38489e-06	6.87567e-05
GO_REGULATION_OF_LYMPHOCYTE_DIFFERENTIATION	109	0.01	Down	0.341192	2.41706e-06	6.94658e-05
GO_REGULATION_OF_IMMUNE_RESPONSE	553	0.01	Down	0.29063	2.46326e-06	7.05723e-05
GO_NEGATIVE_REGULATION_OF_IMMUNE_EFFECTOR_PROCESS	86	0.01	Down	0.302874	2.49704e-06	7.13172e-05
GO_CATALYTIC_STEP_2_SPLICEOSOME	92	0.01	Up	0.0853555	2.52225e-06	7.18137e-05
GO_NEGATIVE_REGULATION_OF_LEUKOCYTE_CELL_CELL_ADHESION	74	0.01	Down	0.355482	2.59164e-06	7.35609e-05
HP_SKIN_RASH	64	0.01	Down	0.345154	2.70237e-06	7.63032e-05
GO_PROTEIN_COMPLEX_INVOLVED_IN_CELL_ADHESION	24	0.01	Down	0.38886	2.7049e-06	7.63032e-05
GO_POSITIVE_REGULATION_OF_TYROSINE_PHOSPHORYLATION_OF_STAT_PROTEIN	35	0.01	Down	0.349047	2.7237e-06	7.65978e-05
GO_DEFENSE_RESPONSE_TO_VIRUS	183	0.01	Down	0.306163	2.74761e-06	7.70338e-05
GO_DETECTION_OF_BIOTIC_STIMULUS	19	0.01	Down	0.418092	2.85823e-06	7.98911e-05
GO_LEUKOCYTE_ADHESION_TO_VASCULAR_ENDOTHELIAL_CELL	27	0.01	Down	0.497782	2.94581e-06	8.20887e-05
GO_PLASMA_LIPOPROTEIN_PARTICLE_CLEARANCE	36	0.01	Down	0.228097	3.02844e-06	8.41356e-05
GO_MAST_CELL_MEDIATED_IMMUNITY	32	0.01	Down	0.286763	3.2559e-06	9.01815e-05
GO_NUCLEAR_EXPORT	190	0.01	Up	0.0893924	3.37845e-06	9.32941e-05
GO_LUMENAL_SIDE_OF_MEMBRANE	18	0.01	Down	0.632742	3.42035e-06	9.41676e-05
GO_NEGATIVE_REGULATION_OF_IMMUNE_SYSTEM_PROCESS	278	0.01	Down	0.28886	3.46647e-06	9.51514e-05
GO_POSITIVE_REGULATION_OF_ALCOHOL_BIOSYNTHETIC_PROCESS	14	0.01	Down	0.480162	3.60259e-06	9.85927e-05
GO_LYMPHOCYTE_ACTIVATION	434	0.01	Down	0.276493	3.63316e-06	9.91332e-05
GO_RESPONSE_TO_VIRUS	247	0.01	Down	0.280578	3.98642e-06	0.000108438
GO_TOLL_LIKE_RECEPTOR_2_SIGNALING_PATHWAY	12	0.01	Down	0.375346	3.99784e-06	0.000108438
GO_MRNA_CLEAVAGE_FACTOR_COMPLEX	20	0.01	Up	0.137026	4.12724e-06	0.000111618
HP_DECREASE_IN_T_CELL_COUNT	27	0.01	Down	0.386548	4.2356e-06	0.000114212
GO_KILLING_OF_CELLS_OF_OTHER_ORGANISM	15	0.01	Down	0.42104	4.32055e-06	0.000116151
GO_PHOSPHOLIPID_CATABOLIC_PROCESS	35	0.01	Down	0.316687	4.33287e-06	0.000116151
GO_EXOGENOUS_PROTEIN_BINDING	54	0.01	Down	0.303229	4.3545e-06	0.000116391
GO_REGULATION_OF_VIRAL_ENTRY_INTO_HOST_CELL	26	0.01	Down	0.409051	4.42599e-06	0.000117958
GO_RESPONSE_TO_PH	22	0.01	Down	0.43692	4.64464e-06	0.000123426
GO_REGULATION_OF_LYMPHOCYTE_MEDIATED_IMMUNITY	88	0.01	Down	0.341612	4.66311e-06	0.000123559
GO_MHC_PROTEIN_BINDING	18	0.01	Down	0.533713	4.85463e-06	0.000128263
GO_LEUKOCYTE_DIFFERENTIATION	343	0.01	Down	0.273349	4.93114e-06	0.00012991
GO_POSITIVE_REGULATION_OF_IMMUNE_SYSTEM_PROCESS	623	0.01	Down	0.286314	5.26697e-06	0.00013836
GO_AMYLOID_FIBRIL_FORMATION	17	0.01	Down	0.381338	5.33978e-06	0.000139872
GO_LEUKOCYTE_TETHERING_OR_ROLLING	17	0.01	Down	0.596213	5.48808e-06	0.000143347
GO_NLRP3_INFLAMMASOME_COMPLEX_ASSEMBLY	12	0.01	Down	0.51769	5.81108e-06	0.000151352
GO_POSITIVE_REGULATION_OF_CELL_ADHESION_MEDIATED_BY_INTEGRIN	16	0.01	Down	0.606338	5.8759e-06	0.000152607
GO_REGULATION_OF_RECEPTOR_SIGNALING_PATHWAY_VIA_STAT	81	0.01	Down	0.304678	6.15021e-06	0.00015928
GO_MRNA_METABOLIC_PROCESS	761	0.01	Up	0.0977237	6.37825e-06	0.0001647
GO_MRNA_BINDING	270	0.01	Up	0.112035	6.40797e-06	0.0001647
GO_AMYLOID_BETA_BINDING	59	0.01	Down	0.35562	6.41338e-06	0.0001647
GO_SIDE_OF_MEMBRANE	336	0.01	Down	0.273442	6.77012e-06	0.000173376
GO_CELLULAR_RESPONSE_TO_INTERFERON_BETA	18	0.01	Down	0.336237	6.81895e-06	0.00017414
HP_PRURITUS	62	0.01	Down	0.29445	7.37517e-06	0.000187612
HP_NEUROFIBRILLARY_TANGLES	18	0.01	Down	0.260566	7.38742e-06	0.000187612
GO_POSITIVE_REGULATION_OF_B_CELL_ACTIVATION	58	0.01	Down	0.404695	7.41079e-06	0.000187685
HP_RECURRENT_VIRAL_INFECTIONS	36	0.01	Down	0.333563	7.82118e-06	0.000197533
HP_ABNORMALITY_OF_THE_PARANASAL_SINUSES	96	0.01	Down	0.249446	8.02054e-06	0.000202012
GO_POSITIVE_REGULATION_OF_PRODUCTION_OF_MOLECULAR_MEDIATOR_OF_IMMUNE_RESPONSE	68	0.01	Down	0.337315	8.14578e-06	0.000204604
GO_MORPHOGENESIS_OF_AN_ENDOTHELIUM	14	0.01	Down	0.447898	8.41632e-06	0.000210822
GO_NATURAL_KILLER_CELL_MEDIATED_IMMUNITY	27	0.01	Down	0.455833	8.78754e-06	0.000219521
HP_ABNORMALITY_OF_THE_LYMPH_NODES	125	0.01	Down	0.284637	9.61934e-06	0.000239647
GO_CYTOKINE_BINDING	83	0.01	Down	0.325013	9.79344e-06	0.000243323
GO_RESPONSE_TO_BIOTIC_STIMULUS	904	0.01	Down	0.27639	1.02215e-05	0.000253272
GO_RECEPTOR_SIGNALING_PATHWAY_VIA_STAT	98	0.01	Down	0.273942	1.04143e-05	0.00025732
GO_REGULATION_OF_MRNA_METABOLIC_PROCESS	312	0.01	Up	0.110393	1.0441e-05	0.00025732
GO_REGULATION_OF_ANTIGEN_RECEPTOR_MEDIATED_SIGNALING_PATHWAY	43	0.01	Down	0.314883	1.07821e-05	0.000265015
GO_MRNA_CLEAVAGE_AND_POLYADENYLATION_SPECIFICITY_FACTOR_COMPLEX	16	0.01	Up	0.14206	1.09473e-05	0.000268356
HP_COMBINED_IMMUNODEFICIENCY	22	0.01	Down	0.444223	1.09949e-05	0.000268804
GO_POSITIVE_REGULATION_OF_ANION_TRANSPORT	41	0.01	Down	0.268624	1.13506e-05	0.00027676
GO_POSITIVE_REGULATION_OF_ERK1_AND_ERK2_CASCADE	114	0.01	Down	0.309176	1.19565e-05	0.000290761
GO_POSITIVE_REGULATION_OF_T_HELPER_CELL_DIFFERENTIATION	13	0.01	Down	0.576486	1.20158e-05	0.000290937
GO_B_CELL_ACTIVATION	176	0.01	Down	0.304428	1.2057e-05	0.000290937
GO_T_CELL_CYTOKINE_PRODUCTION	25	0.01	Down	0.415023	1.20589e-05	0.000290937
GO_MYELOID_DENDRITIC_CELL_ACTIVATION	14	0.01	Down	0.492777	1.24554e-05	0.000299714
GO_POSITIVE_REGULATION_OF_MYELOID_CELL_DIFFERENTIATION	66	0.01	Down	0.376226	1.26001e-05	0.000302402
GO_LYMPHOCYTE_DIFFERENTIATION	224	0.01	Down	0.28012	1.26466e-05	0.000302727
GO_REGULATION_OF_MONOCYTE_CHEMOTAXIS	16	0.01	Down	0.605335	1.30956e-05	0.000312658
GO_OSTEOCLAST_DIFFERENTIATION	62	0.01	Down	0.292331	1.31353e-05	0.00031279
HP_ABNORMAL_CIRCULATING_IGE_LEVEL	16	0.01	Down	0.462072	1.34759e-05	0.000320071
GO_CELLULAR_RESPONSE_TO_LOW_DENSITY_LIPOPROTEIN_PARTICLE_STIMULUS	16	0.01	Down	0.447715	1.37558e-05	0.000325873
GO_REACTIVE_OXYGEN_SPECIES_METABOLIC_PROCESS	197	0.01	Down	0.254677	1.38653e-05	0.000327621
GO_POSITIVE_REGULATION_OF_RESPONSE_TO_CYTOKINE_STIMULUS	48	0.01	Down	0.397209	1.43213e-05	0.000337527
GO_NEGATIVE_REGULATION_OF_LYMPHOCYTE_APOPTOTIC_PROCESS	17	0.01	Down	0.593983	1.45599e-05	0.00034227
GO_TISSUE_REMODELING	112	0.01	Down	0.242906	1.46057e-05	0.000342469
GO_MOLECULAR_TRANSDUCER_ACTIVITY	494	0.01	Down	0.266543	1.49831e-05	0.00034953
GO_POSITIVE_REGULATION_OF_IMMUNE_RESPONSE	415	0.01	Down	0.300808	1.49831e-05	0.00034953
GO_PRESPLICEOSOME	15	0.01	Up	0.152152	1.53209e-05	0.000356503
GO_POSITIVE_REGULATION_OF_REACTIVE_OXYGEN_SPECIES_BIOSYNTHETIC_PROCESS	37	0.01	Down	0.38374	1.56881e-05	0.000364123
GO_POSITIVE_REGULATION_OF_T_CELL_MEDIATED_IMMUNITY	25	0.01	Down	0.417657	1.65961e-05	0.000384225
GO_POSITIVE_REGULATION_OF_LYMPHOCYTE_MEDIATED_IMMUNITY	57	0.01	Down	0.349573	1.67887e-05	0.000387063
GO_NEGATIVE_REGULATION_OF_ANTIGEN_RECEPTOR_MEDIATED_SIGNALING_PATHWAY	19	0.01	Down	0.401339	1.68031e-05	0.000387063
GO_CELLULAR_EXTRAVASATION	45	0.01	Down	0.382466	1.68859e-05	0.000387995
GO_ANGIOGENESIS_INVOLVED_IN_WOUND_HEALING	22	0.01	Down	0.278141	1.73575e-05	0.000397833
GO_CELL_ACTIVATION	953	0.01	Down	0.244296	1.74506e-05	0.00039866
GO_OSTEOCLAST_DEVELOPMENT	10	0.01	Down	0.46359	1.74805e-05	0.00039866
GO_NUCLEOBASE_CONTAINING_COMPOUND_TRANSPORT	228	0.01	Up	0.10256	1.82482e-05	0.000415136
GO_NEGATIVE_REGULATION_OF_ALCOHOL_BIOSYNTHETIC_PROCESS	10	0.01	Down	0.394927	1.93308e-05	0.000438676
GO_NEGATIVE_REGULATION_OF_INFLAMMATORY_RESPONSE	92	0.01	Down	0.283594	2.16051e-05	0.000489075
GO_REGULATION_OF_OSTEOCLAST_DIFFERENTIATION	38	0.01	Down	0.338921	2.25341e-05	0.000508848
GO_EXTRACELLULAR_MATRIX_DISASSEMBLY	50	0.01	Down	0.558023	2.26619e-05	0.000510476
HP_NEPHRITIS	35	0.01	Down	0.43628	2.29531e-05	0.00051577
HP_ABNORMALITY_OF_SKIN_PHYSIOLOGY	279	0.01	Down	0.246717	2.37344e-05	0.000532022
GO_T_CELL_CHEMOTAXIS	15	0.01	Down	0.523995	2.40121e-05	0.000536934
GO_NEGATIVE_REGULATION_OF_T_CELL_MEDIATED_IMMUNITY	12	0.01	Down	0.661369	2.56482e-05	0.000571242
GO_NEGATIVE_REGULATION_OF_TUMOR_NECROSIS_FACTOR_SUPERFAMILY_CYTOKINE_PRODUCTION	37	0.01	Down	0.340496	2.5671e-05	0.000571242
GO_POSITIVE_REGULATION_OF_MACROPHAGE_CHEMOTAXIS	14	0.01	Down	0.476182	2.60906e-05	0.000579173
GO_POSITIVE_REGULATION_OF_OSTEOCLAST_DIFFERENTIATION	12	0.01	Down	0.56999	2.61915e-05	0.00058001
GO_NEGATIVE_REGULATION_OF_RNA_SPLICING	28	0.01	Up	0.108377	2.6707e-05	0.00059
GO_REGULATION_OF_RESPONSE_TO_CYTOKINE_STIMULUS	144	0.01	Down	0.282748	2.75198e-05	0.000606494
GO_RESPONSE_TO_ANGIOTENSIN	18	0.01	Down	0.34235	2.80878e-05	0.000617528
GO_NEGATIVE_REGULATION_OF_VIRAL_PROCESS	77	0.01	Down	0.3273	2.83496e-05	0.000620642
GO_COLLAGEN_METABOLIC_PROCESS	71	0.01	Down	0.388966	2.83649e-05	0.000620642
GO_RNA_POLYADENYLATION	47	0.01	Up	0.100127	2.91746e-05	0.00063684
GO_ENTRY_INTO_HOST	117	0.01	Down	0.247771	2.96883e-05	0.000646513
HP_MULTIFACTORIAL_INHERITANCE	38	0.01	Down	0.396911	3.07277e-05	0.000667563
GO_PROTEOGLYCAN_BINDING	23	0.01	Down	0.602621	3.10271e-05	0.000672473
GO_REACTIVE_OXYGEN_SPECIES_BIOSYNTHETIC_PROCESS	81	0.01	Down	0.329035	3.19748e-05	0.00069065
GO_CYTOKINE_PRODUCTION_INVOLVED_IN_INFLAMMATORY_RESPONSE	34	0.01	Down	0.35071	3.20164e-05	0.00069065
GO_PROTEIN_TRIMERIZATION	14	0.01	Down	0.609124	3.25079e-05	0.000698045
GO_PRE_MRNA_BINDING	36	0.01	Up	0.119045	3.25544e-05	0.000698045
GO_DEFENSE_RESPONSE_TO_GRAM_NEGATIVE_BACTERIUM	28	0.01	Down	0.418485	3.25876e-05	0.000698045
GO_REGULATION_OF_CHEMOTAXIS	141	0.01	Down	0.271957	3.27054e-05	0.000698934
GO_REGULATION_OF_MAST_CELL_ACTIVATION_INVOLVED_IN_IMMUNE_RESPONSE	20	0.01	Down	0.31906	3.36688e-05	0.000717849
GO_NEGATIVE_REGULATION_OF_INTERLEUKIN_2_PRODUCTION	15	0.01	Down	0.452782	3.37718e-05	0.000718375
GO_POSITIVE_REGULATION_OF_ADAPTIVE_IMMUNE_RESPONSE	66	0.01	Down	0.327509	3.44316e-05	0.000730715
GO_LYSOSOMAL_LUMEN	77	0.01	Down	0.262679	3.48583e-05	0.000738062
GO_REGULATION_OF_REACTIVE_OXYGEN_SPECIES_BIOSYNTHETIC_PROCESS	68	0.01	Down	0.309274	3.51816e-05	0.000743192
HP_ABNORMAL_LYMPHOCYTE_MORPHOLOGY	98	0.01	Down	0.252199	3.54431e-05	0.000746995
GO_MATURE_B_CELL_DIFFERENTIATION	18	0.01	Down	0.299492	3.55787e-05	0.000747747
GO_FC_RECEPTOR_MEDIATED_STIMULATORY_SIGNALING_PATHWAY	72	0.01	Down	0.274951	3.5642e-05	0.000747747
GO_CELLULAR_RESPONSE_TO_ETHANOL	11	0.01	Down	0.680573	3.58691e-05	0.000750795
GO_LIPOPOLYSACCHARIDE_BINDING	17	0.01	Down	0.396078	3.70253e-05	0.00077323
GO_CORTICAL_CYTOSKELETON_ORGANIZATION	55	0.01	Down	0.229686	3.74632e-05	0.000780597
HP_COUGH	96	0.01	Down	0.269751	3.78255e-05	0.000786359
GO_CELL_SURFACE	477	0.01	Down	0.262051	3.9142e-05	0.000811886
GO_POSITIVE_REGULATION_OF_ACUTE_INFLAMMATORY_RESPONSE	17	0.01	Down	0.470478	3.93829e-05	0.00081504
GO_PHOSPHATIDYLETHANOLAMINE_ACYL_CHAIN_REMODELING	15	0.01	Down	0.362459	3.9958e-05	0.000825078
GO_GRANULOCYTE_DIFFERENTIATION	27	0.01	Down	0.412902	4.00813e-05	0.000825727
GO_REGULATION_OF_PLATELET_ACTIVATION	28	0.01	Down	0.35193	4.01695e-05	0.000825727
GO_RIBONUCLEOPROTEIN_COMPLEX_BIOGENESIS	413	0.01	Up	0.0819587	4.02786e-05	0.000826117
GO_MODULATION_BY_SYMBIONT_OF_ENTRY_INTO_HOST	31	0.01	Down	0.353596	4.11818e-05	0.000842757
GO_NUCLEAR_SPECK	361	0.01	Up	0.102647	4.17254e-05	0.000851979
GO_U2_TYPE_SPLICEOSOMAL_COMPLEX	97	0.01	Up	0.0820433	4.23556e-05	0.000862924
GO_REGULATION_OF_LYMPHOCYTE_CHEMOTAXIS	14	0.01	Down	0.52567	4.34071e-05	0.000882387
GO_IMMUNOGLOBULIN_PRODUCTION	79	0.01	Down	0.318364	4.40099e-05	0.000892661
GO_CHEMOKINE_ACTIVITY	10	0.01	Down	0.816216	4.49971e-05	0.00091067
GO_POSITIVE_REGULATION_OF_CYTOKINE_PRODUCTION_INVOLVED_IN_INFLAMMATORY_RESPONSE	14	0.01	Down	0.472637	4.53421e-05	0.00091563
GO_NEGATIVE_REGULATION_OF_MRNA_SPLICING_VIA_SPLICEOSOME	25	0.01	Up	0.107729	4.60995e-05	0.00092888
HP_GLOMERULONEPHRITIS	21	0.01	Down	0.559819	4.70465e-05	0.000945882
GO_LYMPHOCYTE_CHEMOTAXIS	24	0.01	Down	0.385757	4.74804e-05	0.000952516
GO_POSITIVE_REGULATION_OF_CELL_ADHESION	284	0.01	Down	0.292013	4.78256e-05	0.000956473
HP_CHRONIC_RHINITIS	12	0.01	Down	0.224335	4.78862e-05	0.000956473
GO_NEGATIVE_REGULATION_OF_PRODUCTION_OF_MOLECULAR_MEDIATOR_OF_IMMUNE_RESPONSE	20	0.01	Down	0.420646	4.83303e-05	0.000963244
GO_REGULATION_OF_GRANULOCYTE_DIFFERENTIATION	11	0.01	Down	0.579429	4.86652e-05	0.000966137
GO_REGULATION_OF_MONOCYTE_DIFFERENTIATION	13	0.01	Down	0.597869	4.86862e-05	0.000966137
GO_LIPID_CATABOLIC_PROCESS	236	0.01	Down	0.185777	5.0861e-05	0.00100711
GO_RAC_GUANYL_NUCLEOTIDE_EXCHANGE_FACTOR_ACTIVITY	17	0.01	Down	0.325743	5.17259e-05	0.00102203
GO_RESPONSE_TO_CYTOKINE	852	0.01	Down	0.244892	5.22776e-05	0.00103071
GO_RESPONSE_TO_AMYLOID_BETA	37	0.01	Down	0.461066	5.30126e-05	0.00104296
GO_REGULATION_OF_MAST_CELL_ACTIVATION	26	0.01	Down	0.280068	5.44775e-05	0.00106949
GO_POSITIVE_REGULATION_OF_CELLULAR_COMPONENT_MOVEMENT	417	0.01	Down	0.234023	5.48908e-05	0.0010753
HP_SPLENOMEGALY	256	0.01	Down	0.198427	5.5489e-05	0.0010847
GO_INTERLEUKIN_17_PRODUCTION	16	0.01	Down	0.380396	5.61656e-05	0.00109559
HP_SKIN_PLAQUE	10	0.01	Down	0.388685	5.81365e-05	0.00113162
GO_REGULATION_OF_REACTIVE_OXYGEN_SPECIES_METABOLIC_PROCESS	140	0.01	Down	0.237884	5.86038e-05	0.0011383
GO_DENDRITIC_CELL_DIFFERENTIATION	22	0.01	Down	0.407	5.90701e-05	0.00114494
GO_BONE_CELL_DEVELOPMENT	24	0.01	Down	0.287066	5.97504e-05	0.00115568
GO_REGULATION_OF_B_CELL_DIFFERENTIATION	20	0.01	Down	0.376978	6.04753e-05	0.00116724
GO_POSITIVE_REGULATION_OF_FATTY_ACID_BIOSYNTHETIC_PROCESS	13	0.01	Down	0.568134	6.21132e-05	0.00119633
GO_POSITIVE_REGULATION_OF_LIPID_BIOSYNTHETIC_PROCESS	64	0.01	Down	0.266122	6.25642e-05	0.00120102
GO_NEGATIVE_REGULATION_OF_CYTOKINE_PRODUCTION_INVOLVED_IN_IMMUNE_RESPONSE	14	0.01	Down	0.434029	6.26188e-05	0.00120102
GO_POSITIVE_REGULATION_OF_LIPID_LOCALIZATION	63	0.01	Down	0.25078	6.41914e-05	0.00122767
GO_POSITIVE_REGULATION_OF_NITRIC_OXIDE_SYNTHASE_ACTIVITY	19	0.01	Down	0.305552	6.4276e-05	0.00122767
GO_REGULATION_OF_IMMUNE_SYSTEM_PROCESS	937	0.01	Down	0.24478	6.56616e-05	0.00125153
HP_PSORIASIFORM_DERMATITIS	10	0.01	Down	0.664433	6.72462e-05	0.00127907
GO_HOMEOSTASIS_OF_NUMBER_OF_CELLS	195	0.01	Down	0.219781	6.75781e-05	0.00128192
HP_OSTEOMYELITIS	37	0.01	Down	0.380912	6.76757e-05	0.00128192
GO_CHEMOKINE_C_X_C_MOTIF_LIGAND_2_PRODUCTION	11	0.01	Down	0.721587	6.89011e-05	0.00130244
GO_FATTY_ACID_TRANSPORT	69	0.01	Down	0.24702	6.96012e-05	0.00131297
GO_MYELOID_CELL_DEVELOPMENT	51	0.01	Down	0.257133	7.202e-05	0.00135581
GO_ACTIVATION_OF_MAPK_ACTIVITY	119	0.01	Down	0.254899	7.42127e-05	0.00139423
GO_MRNA_CIS_SPLICING_VIA_SPLICEOSOME	30	0.01	Up	0.108183	7.57487e-05	0.00142017
HP_INFLAMMATION_OF_THE_LARGE_INTESTINE	39	0.01	Down	0.248513	7.6351e-05	0.00142781
GO_REGULATION_OF_MACROPHAGE_CHEMOTAXIS	19	0.01	Down	0.380152	7.64675e-05	0.00142781
GO_PROTEIN_ACETYLTRANSFERASE_COMPLEX	90	0.01	Up	0.0865577	7.74283e-05	0.00144281
GO_MEMBRANE_RAFT_ORGANIZATION	19	0.01	Down	0.281526	7.79489e-05	0.00144956
GO_MATURE_B_CELL_DIFFERENTIATION_INVOLVED_IN_IMMUNE_RESPONSE	15	0.01	Down	0.318743	7.9979e-05	0.00148431
GO_NEGATIVE_REGULATION_OF_MRNA_PROCESSING	33	0.01	Up	0.095748	8.20858e-05	0.00152033
GO_AMYLOID_BETA_CLEARANCE	25	0.01	Down	0.443494	8.25409e-05	0.00152567
GO_NEGATIVE_REGULATION_OF_CELL_ADHESION	198	0.01	Down	0.284695	8.34278e-05	0.00153897
GO_POSITIVE_REGULATION_OF_ANION_TRANSMEMBRANE_TRANSPORT	11	0.01	Down	0.334451	8.93242e-05	0.00164443
HP_MENINGITIS	34	0.01	Down	0.38714	8.9552e-05	0.00164524
GO_LYMPHOCYTE_APOPTOTIC_PROCESS	46	0.01	Down	0.361005	8.97272e-05	0.00164524
GO_U1_SNRNP	17	0.01	Up	0.134599	9.04596e-05	0.00165536
GO_POSITIVE_REGULATION_OF_WOUND_HEALING	41	0.01	Down	0.242498	9.70446e-05	0.00177232
GO_NEGATIVE_REGULATION_OF_LYMPHOCYTE_MEDIATED_IMMUNITY	26	0.01	Down	0.431753	9.74801e-05	0.00177672
GO_RESPONSE_TO_INTERFERON_ALPHA	17	0.01	Down	0.444316	9.76733e-05	0.00177672
GO_CELLULAR_LIPID_CATABOLIC_PROCESS	173	0.01	Down	0.157019	0.000101259	0.00183829
GO_POSITIVE_REGULATION_OF_ENDOCYTOSIS	84	0.01	Down	0.254691	0.00010422	0.00188831
GO_NEGATIVE_REGULATION_OF_DEFENSE_RESPONSE	145	0.01	Down	0.274656	0.000104816	0.00189537
GO_PROTEIN_CONTAINING_COMPLEX_REMODELING	11	0.01	Down	0.560982	0.000106344	0.00191921
HP_RHINITIS	55	0.01	Down	0.22487	0.000106741	0.00192259
GO_MEMBRANE_REGION	254	0.01	Down	0.183934	0.000107137	0.00192595
GO_LIPID_STORAGE	63	0.01	Down	0.231746	0.000107657	0.00193151
GO_POSITIVE_REGULATION_OF_CYTOKINE_SECRETION	39	0.01	Down	0.330121	0.000109199	0.00195534
GO_PHOSPHOLIPASE_ACTIVITY	70	0.01	Down	0.299743	0.000110777	0.00197973
GO_HEAT_GENERATION	10	0.01	Down	0.42475	0.00011161	0.00198688
GO_REGULATION_OF_HEAT_GENERATION	10	0.01	Down	0.42475	0.00011161	0.00198688
HP_BRONCHITIS	64	0.01	Down	0.245049	0.000112919	0.00200628
GO_REGULATION_OF_BONE_REMODELING	36	0.01	Down	0.27823	0.000115909	0.00205542
HP_AUTOIMMUNE_ANTIBODY_POSITIVITY	25	0.01	Down	0.399341	0.000120045	0.00212465
HP_ABNORMALITY_OF_THE_THORACIC_CAVITY	29	0.01	Down	0.361848	0.00012207	0.00215634
GO_NEGATIVE_REGULATION_OF_LONG_TERM_SYNAPTIC_POTENTIATION	10	0.01	Down	0.642274	0.000130258	0.00229353
GO_NEGATIVE_REGULATION_OF_CELL_CELL_ADHESION	117	0.01	Down	0.276799	0.000130337	0.00229353
GO_REGULATION_OF_AMYLOID_BETA_CLEARANCE	12	0.01	Down	0.463327	0.000132635	0.00232949
GO_POSITIVE_REGULATION_OF_RESPONSE_TO_EXTERNAL_STIMULUS	335	0.01	Down	0.278376	0.000133139	0.00233389
GO_POSITIVE_REGULATION_OF_PEPTIDYL_TYROSINE_PHOSPHORYLATION	123	0.01	Down	0.28925	0.000134734	0.00235734
GO_POSITIVE_REGULATION_OF_SPHINGOLIPID_BIOSYNTHETIC_PROCESS	11	0.01	Down	0.291127	0.00013507	0.00235871
GO_POSITIVE_REGULATION_OF_MRNA_PROCESSING	30	0.01	Up	0.10429	0.00013562	0.00236381
GO_PRERIBOSOME	72	0.01	Up	0.073128	0.000136555	0.00237559
GO_TAXIS	402	0.01	Down	0.230954	0.000138803	0.00240749
GO_REGULATION_OF_ICOSANOID_SECRETION	12	0.01	Down	0.44035	0.000138914	0.00240749
HP_URTICARIA	29	0.01	Down	0.471403	0.000146207	0.00252911
GO_CELLULAR_RESPONSE_TO_INTERFERON_ALPHA	10	0.01	Down	0.59103	0.000146635	0.00253174
GO_LOW_DENSITY_LIPOPROTEIN_PARTICLE_CLEARANCE	27	0.01	Down	0.191973	0.000147339	0.00253911
GO_NEGATIVE_REGULATION_OF_LEUKOCYTE_DIFFERENTIATION	70	0.01	Down	0.336854	0.000148279	0.00255052
GO_ANTIGEN_PROCESSING_AND_PRESENTATION_OF_PEPTIDE_OR_POLYSACCHARIDE_ANTIGEN_VIA_MHC_CLASS_II	77	0.01	Down	0.311928	0.000148966	0.00255753
GO_POSITIVE_REGULATION_OF_LIPID_METABOLIC_PROCESS	109	0.01	Down	0.213446	0.000154294	0.00264405
GO_NEGATIVE_REGULATION_OF_T_CELL_PROLIFERATION	33	0.01	Down	0.304815	0.000158399	0.00270933
GO_POSITIVE_REGULATION_OF_MRNA_SPLICING_VIA_SPLICEOSOME	21	0.01	Up	0.117496	0.000169965	0.00290174
GO_REGULATION_OF_MYOBLAST_FUSION	12	0.01	Down	0.451225	0.000173481	0.00295627
GO_REGULATION_OF_CELL_ADHESION	501	0.01	Down	0.257728	0.000175825	0.00299065
GO_NEGATIVE_REGULATION_OF_INNATE_IMMUNE_RESPONSE	42	0.01	Down	0.322764	0.000181761	0.0030859
GO_POSITIVE_REGULATION_OF_PROTEIN_KINASE_B_SIGNALING	114	0.01	Down	0.251594	0.000182894	0.0030994
GO_POSITIVE_REGULATION_OF_RNA_SPLICING	36	0.01	Up	0.119693	0.00019801	0.00334936
GO_TERMINATION_OF_RNA_POLYMERASE_II_TRANSCRIPTION	32	0.01	Up	0.108698	0.000200193	0.00338006
GO_REGULATION_OF_NATURAL_KILLER_CELL_ACTIVATION	19	0.01	Down	0.429901	0.000201457	0.00339514
GO_NEGATIVE_REGULATION_OF_BONE_REMODELING	12	0.01	Down	0.289044	0.00020563	0.00345912
GO_REGULATION_OF_DEFENSE_RESPONSE	444	0.01	Down	0.239525	0.000223904	0.00375962
GO_NEGATIVE_REGULATION_OF_ADAPTIVE_IMMUNE_RESPONSE	30	0.01	Down	0.411209	0.00023213	0.00389062
GO_LONG_CHAIN_FATTY_ACID_TRANSPORT	53	0.01	Down	0.248368	0.000239118	0.00400043
GO_VITAMIN_D_METABOLIC_PROCESS	11	0.01	Down	0.502021	0.000243846	0.0040721
GO_EXTRACELLULAR_MATRIX_BINDING	45	0.01	Down	0.427875	0.000246049	0.00410141
GO_ANTIGEN_PROCESSING_AND_PRESENTATION_OF_PEPTIDE_ANTIGEN	150	0.01	Down	0.270977	0.000252461	0.00420066
GO_REGULATION_OF_INFLAMMATORY_RESPONSE_TO_ANTIGENIC_STIMULUS	14	0.01	Down	0.500164	0.000255399	0.00424184
GO_RIBONUCLEOPROTEIN_COMPLEX_SUBUNIT_ORGANIZATION	186	0.01	Up	0.0803809	0.000256889	0.00425887
GO_BRANCHING_INVOLVED_IN_SALIVARY_GLAND_MORPHOGENESIS	14	0.01	Down	0.265937	0.000260577	0.00431223
GO_ACUTE_INFLAMMATORY_RESPONSE	60	0.01	Down	0.355256	0.000261078	0.00431273
GO_ENDOLYSOSOME	15	0.01	Down	0.460846	0.000262286	0.00432488
GO_VACUOLAR_LUMEN	138	0.01	Down	0.277327	0.000273771	0.00450617
HP_SLURRED_SPEECH	26	0.01	Down	0.298899	0.000276352	0.0045405
GO_DNA_TEMPLATED_TRANSCRIPTION_TERMINATION	72	0.01	Up	0.0884873	0.000284109	0.00465958
GO_POSITIVE_REGULATION_OF_NF_KAPPAB_TRANSCRIPTION_FACTOR_ACTIVITY	129	0.01	Down	0.234911	0.000289205	0.00473471
GO_ENDOSOME_LUMEN	21	0.01	Down	0.403714	0.000292346	0.00477759
GO_REGULATION_OF_T_CELL_CYTOKINE_PRODUCTION	18	0.01	Down	0.399863	0.000296145	0.00483106
GO_ERK1_AND_ERK2_CASCADE	194	0.01	Down	0.252298	0.000297604	0.00484625
GO_REGULATION_OF_MYELOID_CELL_DIFFERENTIATION	172	0.01	Down	0.283067	0.000302513	0.00491744
GO_POSITIVE_REGULATION_OF_MAPK_CASCADE	375	0.01	Down	0.22166	0.000307851	0.00499535
GO_SMALL_NUCLEAR_RIBONUCLEOPROTEIN_COMPLEX	61	0.01	Up	0.0926199	0.000308618	0.00499895
HP_ABNORMALITY_OF_THE_NASAL_MUCOSA	43	0.01	Down	0.175367	0.000309594	0.00500592
GO_CGMP_MEDIATED_SIGNALING	18	0.01	Down	0.330458	0.000310355	0.00500939
HP_ABNORMALITY_OF_THE_SPLEEN	368	0.01	Down	0.177415	0.000321368	0.00517804
GO_REGULATION_OF_REMOVAL_OF_SUPEROXIDE_RADICALS	10	0.01	Down	0.458721	0.000324547	0.00521264
GO_REGULATION_OF_B_CELL_MEDIATED_IMMUNITY	41	0.01	Down	0.315836	0.000324653	0.00521264
GO_PODOSOME	28	0.01	Down	0.270799	0.000331437	0.00531227
GO_LYMPHOCYTE_MIGRATION	52	0.01	Down	0.268067	0.000332374	0.00531798
HP_RECURRENT_ACUTE_RESPIRATORY_TRACT_INFECTION	13	0.01	Down	0.373808	0.000339134	0.0054167
HP_SEPSIS	52	0.01	Down	0.322412	0.000343222	0.00547245
GO_REGULATION_OF_COAGULATION	63	0.01	Down	0.276844	0.000347583	0.00553236
HP_CORNEAL_DYSTROPHY	56	0.01	Down	0.261967	0.000358987	0.00569483
GO_DETECTION_OF_EXTERNAL_BIOTIC_STIMULUS	10	0.01	Down	0.46028	0.000359033	0.00569483
GO_RECEPTOR_COMPLEX	247	0.01	Down	0.23074	0.000361134	0.00571826
GO_POSITIVE_REGULATION_OF_PHOSPHATIDYLINOSITOL_3_KINASE_SIGNALING	62	0.01	Down	0.289303	0.000368037	0.00581752
GO_POSITIVE_REGULATION_OF_BLOOD_VESSEL_DIAMETER	41	0.01	Down	0.249212	0.000371752	0.00586613
GO_REGULATION_OF_ANION_TRANSPORT	72	0.01	Down	0.224099	0.000376131	0.00592503
GO_NEGATIVE_REGULATION_OF_CELL_JUNCTION_ASSEMBLY	29	0.01	Down	0.263357	0.000377426	0.00593524
GO_EXOCYTOSIS	717	0.01	Down	0.215637	0.000378556	0.00594281
GO_POSITIVE_REGULATION_OF_B_CELL_MEDIATED_IMMUNITY	29	0.01	Down	0.348087	0.000380837	0.00596841
GO_REGULATION_OF_PROTEIN_LOCALIZATION_TO_CELL_SURFACE	33	0.01	Down	0.246625	0.000383414	0.00599853
HP_UNUSUAL_INFECTION_BY_ANATOMICAL_SITE	50	0.01	Down	0.31556	0.000384933	0.00601204
GO_REGULATION_OF_RESPIRATORY_BURST	12	0.01	Down	0.45536	0.000395234	0.00616242
HP_VASCULITIS	33	0.01	Down	0.195246	0.000396048	0.00616463
GO_ENDOCYTIC_VESICLE_LUMEN	10	0.01	Down	0.430802	0.000404942	0.00629239
GO_CELLULAR_GLUCURONIDATION	11	0.01	Up	0.235817	0.000409517	0.0063422
GO_INTEGRIN_BINDING	111	0.01	Down	0.296285	0.000409531	0.0063422
HP_ORAL_ULCER	20	0.01	Down	0.395853	0.000414532	0.00640882
GO_REGULATION_OF_LIPID_LOCALIZATION	103	0.01	Down	0.23315	0.000415697	0.00641601
HP_JUVENILE_ONSET	68	0.01	Down	0.253479	0.000418607	0.00645006
GO_REGULATION_OF_PLASMA_LIPOPROTEIN_PARTICLE_LEVELS	57	0.01	Down	0.219776	0.000421255	0.00647997
GO_POSITIVE_REGULATION_OF_DEFENSE_RESPONSE	242	0.01	Down	0.26858	0.000423318	0.00650005
GO_PROTEIN_LIPID_COMPLEX_BINDING	19	0.01	Down	0.315103	0.000424684	0.00650005
GO_POSITIVE_REGULATION_OF_RESPONSE_TO_WOUNDING	49	0.01	Down	0.230926	0.000424687	0.00650005
GO_PHOSPHATIDYLCHOLINE_CATABOLIC_PROCESS	10	0.01	Down	0.532324	0.000427088	0.00652591
GO_SYNCYTIUM_FORMATION	35	0.01	Down	0.333094	0.0004283	0.00653353
GO_RIBONUCLEOPROTEIN_COMPLEX	629	0.01	Up	0.0915501	0.000433011	0.00659443
GO_INFLAMMATORY_RESPONSE_TO_ANTIGENIC_STIMULUS	27	0.01	Down	0.444068	0.000444609	0.00675983
HP_BRONCHIECTASIS	84	0.01	Down	0.192259	0.000445517	0.00676241
GO_TYROSINE_PHOSPHORYLATION_OF_STAT_PROTEIN	47	0.01	Down	0.280247	0.000456242	0.00691376
GO_SM_LIKE_PROTEIN_FAMILY_COMPLEX	72	0.01	Up	0.0928949	0.000471396	0.00713162
GO_SNRNA_BINDING	44	0.01	Up	0.109077	0.000474274	0.00716334
GO_MHC_CLASS_II_BIOSYNTHETIC_PROCESS	10	0.01	Down	0.537196	0.000475294	0.00716693
GO_TOLERANCE_INDUCTION	11	0.01	Down	0.428739	0.000479832	0.00722347
HP_ABNORMAL_LYMPHOCYTE_COUNT	85	0.01	Down	0.257045	0.000491189	0.00738233
GO_REGULATION_OF_B_CELL_RECEPTOR_SIGNALING_PATHWAY	16	0.01	Down	0.364714	0.000495207	0.00743054
GO_POSITIVE_REGULATION_OF_LIPID_TRANSPORT	47	0.01	Down	0.247831	0.000498065	0.00746121
GO_VASCULAR_WOUND_HEALING	13	0.01	Down	0.31447	0.00050482	0.00755007
GO_LIPASE_ACTIVITY	84	0.01	Down	0.305442	0.000508558	0.00759358
GO_SECRETORY_GRANULE	612	0.01	Down	0.231278	0.000513415	0.00765364
GO_DNA_TEMPLATED_TRANSCRIPTION_ELONGATION	110	0.01	Up	0.0766102	0.000516178	0.00768233
GO_NUCLEAR_BODY	695	0.01	Up	0.104379	0.000521601	0.00775047
GO_VESICLE_MEMBRANE	612	0.01	Down	0.222172	0.000548276	0.00813365
GO_RAC_GTPASE_BINDING	65	0.01	Down	0.220149	0.000551173	0.00816342
GO_MYELOID_CELL_DIFFERENTIATION	303	0.01	Down	0.222403	0.000563796	0.00833691
HP_ABNORMAL_CSF_PROTEIN_LEVEL	34	0.01	Down	0.248274	0.000578723	0.00854385
GO_PEPTIDOGLYCAN_BINDING	10	0.01	Down	0.67152	0.000587257	0.0086559
HP_CELLULITIS	31	0.01	Down	0.36103	0.000592666	0.0087216
HP_EXTRAPYRAMIDAL_MUSCULAR_RIGIDITY	14	0.01	Down	0.427535	0.000598856	0.00879471
GO_ANTIGEN_PROCESSING_AND_PRESENTATION	174	0.01	Down	0.25265	0.000599552	0.00879471
HP_RECURRENT_PNEUMONIA	42	0.01	Down	0.306922	0.000612613	0.00897194
GO_APOPTOTIC_CELL_CLEARANCE	35	0.01	Down	0.317576	0.000616208	0.0090102
GO_INTRINSIC_APOPTOTIC_SIGNALING_PATHWAY_IN_RESPONSE_TO_DNA_DAMAGE	94	0.01	Down	0.245395	0.000617483	0.00901382
GO_RIBOSOME_BIOGENESIS	281	0.01	Up	0.0784246	0.000618422	0.00901382
GO_REGULATION_OF_T_CELL_APOPTOTIC_PROCESS	21	0.01	Down	0.388472	0.00062917	0.00915592
GO_POSITIVE_REGULATION_OF_I_KAPPAB_KINASE_NF_KAPPAB_SIGNALING	153	0.01	Down	0.207721	0.000631501	0.00917528
HP_ANTINUCLEAR_ANTIBODY_POSITIVITY	12	0.01	Down	0.444341	0.00064661	0.00937994
GO_REGULATION_OF_DNA_TEMPLATED_TRANSCRIPTION_ELONGATION	46	0.01	Up	0.0814929	0.000648583	0.00939369
GO_T_CELL_DIFFERENTIATION_IN_THYMUS	51	0.01	Down	0.329366	0.000652015	0.00942236
GO_SEQUESTERING_OF_TRIGLYCERIDE	13	0.01	Down	0.344357	0.000652788	0.00942236
GO_AXONEME_ASSEMBLY	50	0.01	Down	0.188411	0.000653645	0.00942236
GO_REGULATION_OF_DEFENSE_RESPONSE_TO_VIRUS_BY_HOST	23	0.01	Down	0.385768	0.000655718	0.0094374
HP_GASTROINTESTINAL_INFLAMMATION	64	0.01	Down	0.255112	0.000658336	0.00946023
GO_REGULATION_OF_RESPONSE_TO_EXTERNAL_STIMULUS	675	0.01	Down	0.22716	0.000660405	0.00947511
HP_AXONAL_LOSS	15	0.01	Down	0.295219	0.000686497	0.00983407
GO_FATTY_ACID_DERIVATIVE_TRANSPORT	27	0.01	Down	0.311193	0.000706338	0.0101025
HP_IMMUNODEFICIENCY	166	0.01	Down	0.229631	0.00072464	0.0103481
HP_LACK_OF_INSIGHT	10	0.01	Down	0.38782	0.000740055	0.0105518
GO_REGULATION_OF_PATTERN_RECOGNITION_RECEPTOR_SIGNALING_PATHWAY	71	0.01	Down	0.240012	0.000747791	0.0106456
GO_PEPTIDE_N_ACETYLTRANSFERASE_ACTIVITY	61	0.01	Up	0.0827562	0.000769666	0.01094
GO_POSITIVE_REGULATION_OF_SMOOTH_MUSCLE_CELL_PROLIFERATION	64	0.01	Down	0.248552	0.000778274	0.0110452
GO_CAJAL_BODY	51	0.01	Up	0.0924966	0.000819845	0.0116172
GO_COLLAGEN_BINDING	54	0.01	Down	0.440786	0.000823081	0.0116451
GO_H4_HISTONE_ACETYLTRANSFERASE_COMPLEX	45	0.01	Up	0.0792738	0.000829463	0.0117173
GO_RNA_BINDING	1494	0.01	Up	0.104179	0.000831391	0.0117264
GO_NEGATIVE_REGULATION_OF_INTERLEUKIN_1_BETA_PRODUCTION	16	0.01	Down	0.497738	0.000840134	0.0118316
GO_RESPONSE_TO_CHEMOKINE	34	0.01	Down	0.446653	0.000862215	0.0121229
HP_ABNORMAL_RESPIRATORY_MOTILE_CILIUM_PHYSIOLOGY	36	0.01	Down	0.17838	0.000863463	0.0121229
GO_REGULATION_OF_FATTY_ACID_TRANSPORT	20	0.01	Down	0.300258	0.000882738	0.0123745
GO_PROTEIN_KINASE_B_SIGNALING	179	0.01	Down	0.223673	0.000894139	0.0125152
GO_POSITIVE_REGULATION_OF_LYMPHOCYTE_CHEMOTAXIS	11	0.01	Down	0.444099	0.000902875	0.0126182
GO_METALLOENDOPEPTIDASE_ACTIVITY	55	0.01	Down	0.27179	0.000917262	0.0127998
GO_POSITIVE_REGULATION_OF_NEURON_DEATH	83	0.01	Down	0.241047	0.000926328	0.0129066
HP_DYSPAREUNIA	19	0.01	Down	0.295257	0.000929311	0.0129286
GO_MONOCYTE_CHEMOTACTIC_PROTEIN_1_PRODUCTION	12	0.01	Down	0.522875	0.000931095	0.0129338
GO_ORGANOPHOSPHATE_CATABOLIC_PROCESS	123	0.01	Down	0.175329	0.000953354	0.0132174
GO_ENDOTHELIUM_DEVELOPMENT	100	0.01	Down	0.19507	0.000954814	0.0132174
HP_CHRONIC_SINUSITIS	43	0.01	Down	0.183074	0.000955836	0.0132174
GO_REGULATION_OF_NATURAL_KILLER_CELL_MEDIATED_IMMUNITY	16	0.01	Down	0.416232	0.000963791	0.0133073
GO_POSITIVE_REGULATION_OF_VASCULATURE_DEVELOPMENT	138	0.01	Down	0.245116	0.000985905	0.0135921
HP_ABNORMAL_IMMUNE_SYSTEM_MORPHOLOGY	388	0.01	Down	0.219245	0.000995564	0.0137047
GO_T_CELL_MIGRATION	38	0.01	Down	0.312831	0.00100819	0.0138576
GO_REGULATION_OF_GENE_EXPRESSION_EPIGENETIC	146	0.01	Up	0.113706	0.00101209	0.0138905
GO_VACUOLE	644	0.01	Down	0.178316	0.0010292	0.0141042
GO_WOUND_HEALING	365	0.01	Down	0.215639	0.00103101	0.014108
GO_REGULATION_OF_PEPTIDYL_TYROSINE_PHOSPHORYLATION	177	0.01	Down	0.253763	0.00103275	0.0141106
HP_CILIARY_DYSKINESIA	26	0.01	Down	0.193943	0.00103524	0.0141237
GO_POSITIVE_REGULATION_OF_CYSTEINE_TYPE_ENDOPEPTIDASE_ACTIVITY	110	0.01	Down	0.206804	0.00104057	0.0141752
GO_MEMBRANE_PROTEIN_ECTODOMAIN_PROTEOLYSIS	37	0.01	Down	0.269416	0.00104627	0.0142318
GO_PLATELET_ALPHA_GRANULE_MEMBRANE	14	0.01	Down	0.262648	0.00107174	0.0145567
GO_LOW_DENSITY_LIPOPROTEIN_PARTICLE_BINDING	10	0.01	Down	0.265469	0.00107374	0.0145623
HP_ABNORMALITY_OF_THE_LYMPHATIC_SYSTEM	453	0.01	Down	0.175577	0.00108446	0.0146859
HP_ABNORMAL_MYELOID_LEUKOCYTE_MORPHOLOGY	226	0.01	Down	0.187751	0.00110934	0.0150006
HP_INCREASED_CIRCULATING_ANTIBODY_LEVEL	49	0.01	Down	0.279912	0.00112686	0.015215
GO_MOVEMENT_IN_HOST_ENVIRONMENT	137	0.01	Down	0.22253	0.00115469	0.0155679
GO_NEGATIVE_REGULATION_OF_ACUTE_INFLAMMATORY_RESPONSE	11	0.01	Down	0.428804	0.00117187	0.0157764
HP_ABNORMAL_INFLAMMATORY_RESPONSE	643	0.01	Down	0.217625	0.00117424	0.0157851
GO_PHOSPHATIDYLINOSITOL_3_KINASE_BINDING	24	0.01	Down	0.297539	0.00117612	0.0157872
GO_SMALL_SUBUNIT_PROCESSOME	35	0.01	Up	0.0710039	0.00119613	0.0160323
GO_ACTIVATION_OF_PROTEIN_KINASE_ACTIVITY	256	0.01	Down	0.223939	0.00120903	0.0161816
GO_NEGATIVE_REGULATION_OF_CIRCADIAN_RHYTHM	11	0.01	Up	0.202243	0.00121111	0.0161857
GO_POSITIVE_REGULATION_OF_STEROL_TRANSPORT	20	0.01	Down	0.242304	0.00124342	0.0165934
GO_TELOMERIC_DNA_BINDING	36	0.01	Up	0.103881	0.0012606	0.0167982
GO_POSITIVE_REGULATION_OF_EXTRINSIC_APOPTOTIC_SIGNALING_PATHWAY	44	0.01	Down	0.203159	0.00128582	0.0171095
GO_NCRNA_PROCESSING	374	0.01	Up	0.0837242	0.00128988	0.0171385
GO_MRNA_CLEAVAGE_INVOLVED_IN_MRNA_PROCESSING	12	0.01	Up	0.119088	0.00129759	0.0172161
GO_RESPONSE_TO_FUNGUS	17	0.01	Down	0.344778	0.00130717	0.0172949
HP_DRUSEN	11	0.01	Down	0.316738	0.0013073	0.0172949
GO_CERAMIDE_METABOLIC_PROCESS	81	0.01	Down	0.15091	0.00133955	0.017696
GO_MULTI_ORGANISM_MEMBRANE_ORGANIZATION	10	0.01	Down	0.365205	0.00134791	0.0177808
HP_ERYTHRODERMA	28	0.01	Down	0.229001	0.00136238	0.0179459
GO_NEGATIVE_REGULATION_OF_PLATELET_ACTIVATION	17	0.01	Down	0.24863	0.00136851	0.0180008
GO_NITRIC_OXIDE_SYNTHASE_BINDING	10	0.01	Down	0.565264	0.00138273	0.0181618
GO_I_KAPPAB_PHOSPHORYLATION	16	0.01	Down	0.23602	0.00139151	0.0182445
GO_MONOCARBOXYLIC_ACID_TRANSPORT	112	0.01	Down	0.21495	0.00139302	0.0182445
GO_NEGATIVE_REGULATION_OF_RESPONSE_TO_EXTERNAL_STIMULUS	252	0.01	Down	0.22512	0.00140604	0.0183888
GO_MAST_CELL_GRANULE	14	0.01	Down	0.256594	0.00144521	0.0188742
HP_UNUSUAL_INFECTION	566	0.01	Down	0.201668	0.00145413	0.0189636
GO_POSITIVE_REGULATION_OF_MAST_CELL_ACTIVATION_INVOLVED_IN_IMMUNE_RESPONSE	10	0.01	Down	0.331333	0.00146269	0.0190482
GO_RNA_POLYMERASE_BINDING	58	0.01	Up	0.0844966	0.00149314	0.0194172
GO_PHOTOPERIODISM	28	0.01	Up	0.145017	0.00150886	0.0195663
HP_SENILE_PLAQUES	11	0.01	Down	0.269033	0.00150888	0.0195663
HP_OTITIS_MEDIA	176	0.01	Down	0.199	0.00152109	0.0196968
HP_OSTEOPETROSIS	14	0.01	Down	0.242999	0.00152338	0.0196987
GO_POSITIVE_REGULATION_OF_COAGULATION	20	0.01	Down	0.230627	0.0015613	0.0201606
GO_COVALENT_CHROMATIN_MODIFICATION	417	0.01	Up	0.110304	0.0015664	0.020198
GO_T_CELL_DIFFERENTIATION_INVOLVED_IN_IMMUNE_RESPONSE	37	0.01	Down	0.33181	0.00157599	0.0202708
HP_ECZEMA	104	0.01	Down	0.284949	0.00158045	0.0202708
GO_NEGATIVE_REGULATION_OF_TOLL_LIKE_RECEPTOR_SIGNALING_PATHWAY	27	0.01	Down	0.267863	0.00158052	0.0202708
GO_REGULATION_OF_FATTY_ACID_BIOSYNTHETIC_PROCESS	35	0.01	Down	0.277258	0.00158089	0.0202708
GO_CHEMOKINE_BINDING	13	0.01	Down	0.365331	0.00159412	0.0204119
HP_AUTOIMMUNE_THROMBOCYTOPENIA	25	0.01	Down	0.302867	0.00162206	0.0207407
HP_ABNORMAL_T_CELL_SUBSET_DISTRIBUTION	22	0.01	Down	0.235455	0.00166039	0.0212011
GO_POSITIVE_REGULATION_OF_ACTIN_FILAMENT_BUNDLE_ASSEMBLY	53	0.01	Down	0.170325	0.00168581	0.0214959
GO_POSITIVE_REGULATION_OF_CALCIUM_ION_IMPORT	13	0.01	Down	0.440835	0.0016943	0.021574
HP_RECURRENT_LOWER_RESPIRATORY_TRACT_INFECTIONS	64	0.01	Down	0.278801	0.00170032	0.0216193
GO_POSITIVE_REGULATION_OF_MRNA_METABOLIC_PROCESS	74	0.01	Up	0.113525	0.00170257	0.0216193
GO_REGULATION_OF_PHOSPHOLIPASE_C_ACTIVITY	26	0.01	Down	0.306538	0.00171194	0.0217083
GO_REGULATION_OF_WOUND_HEALING	105	0.01	Down	0.261882	0.00172874	0.021891
GO_INTERFERON_ALPHA_PRODUCTION	21	0.01	Down	0.325937	0.0017395	0.0219969
HP_FRONTAL_LOBE_DEMENTIA	17	0.01	Down	0.319616	0.00174544	0.0220416
GO_RHO_GUANYL_NUCLEOTIDE_EXCHANGE_FACTOR_ACTIVITY	54	0.01	Down	0.183596	0.0017482	0.022046
GO_POSITIVE_REGULATION_OF_CALCIUM_MEDIATED_SIGNALING	29	0.01	Down	0.311532	0.00175134	0.0220553
HP_ABNORMAL_ORAL_MUCOSA_MORPHOLOGY	196	0.01	Down	0.229198	0.00175958	0.0221287
HP_RESPIRATORY_TRACT_INFECTION	388	0.01	Down	0.195652	0.00177374	0.0222763
GO_SCAR_COMPLEX	10	0.01	Down	0.410161	0.00179482	0.0225102
GO_RESPONSE_TO_DIETARY_EXCESS	14	0.01	Down	0.30902	0.00182363	0.0228402
GO_MRNA_3_UTR_BINDING	77	0.01	Up	0.115416	0.00183495	0.0229507
GO_PLATELET_ACTIVATION	117	0.01	Down	0.253305	0.001839	0.0229699
GO_CCR_CHEMOKINE_RECEPTOR_BINDING	11	0.01	Down	0.514254	0.00185628	0.0231543
GO_REGULATION_OF_MACROPHAGE_DIFFERENTIATION	19	0.01	Down	0.41147	0.00186465	0.0232101
GO_POSITIVE_REGULATION_OF_MAST_CELL_ACTIVATION	13	0.01	Down	0.281674	0.00186582	0.0232101
HP_ABNORMAL_SERUM_FERRITIN	19	0.01	Down	0.26117	0.00187429	0.0232838
GO_POSITIVE_REGULATION_OF_NATURAL_KILLER_CELL_ACTIVATION	13	0.01	Down	0.42304	0.00189017	0.0234213
GO_RESPONSE_TO_WOUNDING	452	0.01	Down	0.208388	0.00189046	0.0234213
GO_CLATHRIN_COATED_ENDOCYTIC_VESICLE	35	0.01	Down	0.419457	0.00190527	0.0235729
GO_NEGATIVE_REGULATION_OF_COAGULATION	37	0.01	Down	0.238106	0.0019324	0.0238763
GO_PEPTIDE_LYSINE_N_ACETYLTRANSFERASE_ACTIVITY	54	0.01	Up	0.0815862	0.00199274	0.0245583
GO_POSITIVE_REGULATION_OF_VASCULAR_PERMEABILITY	14	0.01	Down	0.285186	0.00199295	0.0245583
HP_BLOODY_DIARRHEA	22	0.01	Down	0.247619	0.00202042	0.0248634
GO_REGULATION_OF_CELL_SHAPE	134	0.01	Down	0.178137	0.00207044	0.0254448
GO_REGULATION_OF_T_HELPER_CELL_DIFFERENTIATION	20	0.01	Down	0.438229	0.0020785	0.0254787
GO_POSITIVE_REGULATION_OF_GTPASE_ACTIVITY	311	0.01	Down	0.169773	0.00207876	0.0254787
GO_TUMOR_NECROSIS_FACTOR_RECEPTOR_SUPERFAMILY_BINDING	34	0.01	Down	0.207923	0.00208254	0.025491
GO_POSITIVE_REGULATION_OF_FATTY_ACID_METABOLIC_PROCESS	23	0.01	Down	0.37312	0.00209609	0.0256227
HP_PURPURA	67	0.01	Down	0.291385	0.00211441	0.0258065
GO_ACTIN_FILAMENT_ORGANIZATION	354	0.01	Down	0.159049	0.00211677	0.0258065
GO_STEROID_CATABOLIC_PROCESS	12	0.01	Down	0.490771	0.00212379	0.0258578
HP_ABNORMALITY_OF_HUMORAL_IMMUNITY	162	0.01	Down	0.242852	0.00215786	0.0262378
GO_PHOSPHATIDYLINOSITOL_BISPHOSPHATE_BINDING	94	0.01	Down	0.14137	0.00216444	0.0262829
HP_ABNORMAL_CIRCULATING_IGA_LEVEL	32	0.01	Down	0.230079	0.00216801	0.0262914
GO_REGULATION_OF_LIPOPOLYSACCHARIDE_MEDIATED_SIGNALING_PATHWAY	19	0.01	Down	0.327515	0.00221197	0.0267891
GO_DENDRITIC_CELL_CHEMOTAXIS	12	0.01	Down	0.497139	0.00221896	0.0268382
GO_REGULATION_OF_SPHINGOLIPID_BIOSYNTHETIC_PROCESS	17	0.01	Down	0.210134	0.00223259	0.0269675
GO_REGULATION_OF_MRNA_POLYADENYLATION	17	0.01	Up	0.11323	0.00224697	0.0270845
GO_SPHINGOLIPID_METABOLIC_PROCESS	134	0.01	Down	0.140909	0.00224818	0.0270845
GO_TRANSCRIPTION_EXPORT_COMPLEX	14	0.01	Up	0.105268	0.00225344	0.0271122
HP_COLITIS	29	0.01	Down	0.232965	0.00226397	0.027198
GO_REGULATION_OF_ENDOCYTOSIS	164	0.01	Down	0.19281	0.0022665	0.027198
GO_ACTIN_FILAMENT_NETWORK_FORMATION	12	0.01	Down	0.251684	0.00229301	0.0274802
GO_RRNA_METABOLIC_PROCESS	222	0.01	Up	0.0893857	0.00229841	0.0275008
GO_POSITIVE_REGULATION_OF_NEURON_APOPTOTIC_PROCESS	50	0.01	Down	0.249205	0.00230073	0.0275008
GO_MACROPHAGE_APOPTOTIC_PROCESS	10	0.01	Down	0.59587	0.00231033	0.0275746
GO_NEGATIVE_REGULATION_OF_MRNA_METABOLIC_PROCESS	78	0.01	Up	0.147296	0.00231292	0.0275746
GO_REGULATION_OF_RESPONSE_TO_WOUNDING	129	0.01	Down	0.242363	0.00237424	0.0282689
GO_CHROMATIN_ORGANIZATION	627	0.01	Up	0.102786	0.0024048	0.0285956
GO_ACTIN_FILAMENT_BUNDLE_ORGANIZATION	133	0.01	Down	0.154785	0.00241617	0.0286936
GO_SEQUESTERING_OF_CALCIUM_ION	85	0.01	Down	0.270914	0.0024258	0.0287707
HP_ABNORMAL_PULMONARY_THORACIC_IMAGING_FINDING	41	0.01	Down	0.277133	0.00246023	0.0291413
GO_I_KAPPAB_KINASE_NF_KAPPAB_SIGNALING	230	0.01	Down	0.190618	0.00246961	0.0292147
GO_POSITIVE_REGULATION_OF_CYTOSOLIC_CALCIUM_ION_CONCENTRATION_INVOLVED_IN_PHOSPHOLIPASE_C_ACTIVATING_G_PROTEIN_COUPLED_SIGNALING_PATHWAY	13	0.01	Down	0.42156	0.00248026	0.0293029
GO_REGULATION_OF_LIPID_STORAGE	37	0.01	Down	0.249137	0.00250341	0.0295347
GO_POSITIVE_REGULATION_OF_T_CELL_CYTOKINE_PRODUCTION	13	0.01	Down	0.415092	0.00250633	0.0295347
GO_EXTRINSIC_APOPTOTIC_SIGNALING_PATHWAY	180	0.01	Down	0.175681	0.00255177	0.0300206
GO_ORGANIC_ACID_CATABOLIC_PROCESS	222	0.01	Down	0.13524	0.00255411	0.0300206
GO_BLOOD_MICROPARTICLE	69	0.01	Down	0.47944	0.00257002	0.030169
GO_NEGATIVE_REGULATION_OF_MYELOID_LEUKOCYTE_DIFFERENTIATION	36	0.01	Down	0.292017	0.00259421	0.0304139
GO_LIPOPROTEIN_PARTICLE_RECEPTOR_ACTIVITY	15	0.01	Down	0.235077	0.00263579	0.0308619
GO_DENDRITIC_CELL_MIGRATION	15	0.01	Down	0.425462	0.00265088	0.030999
HP_APLASIA_HYPOPLASIA_OF_THE_SPLEEN	57	0.01	Down	0.168532	0.00267427	0.0312327
GO_ENDOTHELIAL_CELL_DEVELOPMENT	56	0.01	Down	0.16211	0.00270124	0.0315076
GO_PROTEIN_LIPID_COMPLEX	18	0.01	Down	0.394998	0.0027307	0.0318107
GO_TUMOR_NECROSIS_FACTOR_RECEPTOR_BINDING	21	0.01	Down	0.248651	0.00274092	0.0318893
HP_PERSONALITY_CHANGES	38	0.01	Down	0.288852	0.00274649	0.0319136
GO_CD40_SIGNALING_PATHWAY	11	0.01	Down	0.439226	0.00275205	0.0319225
GO_CERAMIDE_BIOSYNTHETIC_PROCESS	57	0.01	Down	0.161371	0.00275422	0.0319225
GO_TRANSCRIPTION_COREPRESSOR_ACTIVITY	164	0.01	Up	0.102526	0.00276417	0.0319973
GO_CYTOKINE_ACTIVITY	73	0.01	Down	0.323008	0.00276925	0.0320157
GO_ACTIVATION_OF_IMMUNE_RESPONSE	297	0.01	Down	0.251781	0.00278764	0.0321877
GO_NEGATIVE_REGULATION_OF_MYELOID_CELL_APOPTOTIC_PROCESS	13	0.01	Down	0.53936	0.00281201	0.0324284
GO_LIPID_OXIDATION	96	0.01	Down	0.133079	0.00284164	0.0326868
GO_LIPASE_ACTIVATOR_ACTIVITY	10	0.01	Down	0.481527	0.00284505	0.0326868
GO_ALPHA_BETA_T_CELL_ACTIVATION_INVOLVED_IN_IMMUNE_RESPONSE	33	0.01	Down	0.344039	0.00284646	0.0326868
GO_NEGATIVE_REGULATION_OF_NITRIC_OXIDE_METABOLIC_PROCESS	13	0.01	Down	0.394479	0.00284869	0.0326868
GO_NUCLEAR_PORE	71	0.01	Up	0.0701384	0.00286985	0.0328564
GO_PRECATALYTIC_SPLICEOSOME	52	0.01	Up	0.0798279	0.00287089	0.0328564
GO_REGULATION_OF_HEMOPOIESIS	335	0.01	Down	0.250618	0.00287422	0.0328564
GO_EXTRACELLULAR_MATRIX_STRUCTURAL_CONSTITUENT_CONFERRING_TENSILE_STRENGTH	24	0.01	Up	0.274883	0.00288444	0.0329322
GO_NEGATIVE_REGULATION_OF_LIPID_STORAGE	16	0.01	Down	0.255587	0.002899	0.0330572
HP_RECURRENT_ASPIRATION_PNEUMONIA	13	0.01	Down	0.499256	0.00290358	0.0330683
GO_ENTRAINMENT_OF_CIRCADIAN_CLOCK	29	0.01	Up	0.137341	0.00299396	0.0340554
GO_PHOSPHATIDYLCHOLINE_METABOLIC_PROCESS	64	0.01	Down	0.241586	0.00300372	0.0341241
GO_RESPONSE_TO_MACROPHAGE_COLONY_STIMULATING_FACTOR	10	0.01	Down	0.231989	0.00302589	0.0343333
GO_CELL_CELL_ADHESION	566	0.01	Down	0.223026	0.00305998	0.0346772
GO_ACTIN_FILAMENT	94	0.01	Down	0.180894	0.00308489	0.0349163
GO_POLYSACCHARIDE_BINDING	12	0.01	Down	0.360213	0.0031068	0.03512
GO_SECRETORY_VESICLE	739	0.01	Down	0.210047	0.00311289	0.03512
GO_REGULATION_OF_B_CELL_APOPTOTIC_PROCESS	12	0.01	Down	0.540042	0.00311437	0.03512
GO_REGULATION_OF_CALCIUM_MEDIATED_SIGNALING	69	0.01	Down	0.222661	0.00313048	0.0352583
GO_CORECEPTOR_ACTIVITY	34	0.01	Down	0.291573	0.00316155	0.0355645
GO_NEGATIVE_REGULATION_OF_INTERLEUKIN_1_PRODUCTION	20	0.01	Down	0.405773	0.00319743	0.035924
GO_REGULATION_OF_RECEPTOR_CATABOLIC_PROCESS	10	0.01	Down	0.296512	0.00322003	0.0361338
GO_REGULATION_OF_CELLULAR_COMPONENT_MOVEMENT	750	0.01	Down	0.193246	0.00323682	0.0362777
GO_POSITIVE_CHEMOTAXIS	38	0.01	Down	0.40166	0.00328121	0.0367127
GO_POSITIVE_REGULATION_OF_LYMPHOCYTE_MIGRATION	24	0.01	Down	0.353624	0.00328364	0.0367127
GO_RNA_POLYMERASE_CORE_ENZYME_BINDING	44	0.01	Up	0.0805942	0.00332323	0.0371101
GO_REGULATION_OF_ACTIN_FILAMENT_ORGANIZATION	231	0.01	Down	0.152514	0.00334514	0.0372878
GO_NUCLEAR_TRANSCRIBED_MRNA_CATABOLIC_PROCESS_DEADENYLATION_DEPENDENT_DECAY	72	0.01	Up	0.0935703	0.00334728	0.0372878
GO_NEGATIVE_REGULATION_OF_INTERFERON_GAMMA_PRODUCTION	16	0.01	Down	0.350484	0.00351732	0.0391344
GO_ESTABLISHMENT_OF_ENDOTHELIAL_BARRIER	44	0.01	Down	0.179863	0.00353192	0.0392492
GO_NEGATIVE_REGULATION_OF_PHAGOCYTOSIS	16	0.01	Down	0.265847	0.00354862	0.0393807
GO_POSITIVE_REGULATION_OF_TOLL_LIKE_RECEPTOR_SIGNALING_PATHWAY	17	0.01	Down	0.253142	0.00355233	0.0393807
GO_REGULATION_OF_CELL_MATRIX_ADHESION	103	0.01	Down	0.207721	0.00356732	0.039499
GO_POSITIVE_REGULATION_OF_REGULATED_SECRETORY_PATHWAY	45	0.01	Down	0.246621	0.00357841	0.039574
GO_LYMPHOCYTE_COSTIMULATION	33	0.01	Down	0.264852	0.00358818	0.0396342
GO_T_CELL_APOPTOTIC_PROCESS	32	0.01	Down	0.27995	0.00364399	0.0402023
GO_BILE_ACID_TRANSMEMBRANE_TRANSPORTER_ACTIVITY	10	0.01	Down	0.237513	0.00365191	0.0402412
GO_CARD_DOMAIN_BINDING	11	0.01	Down	0.227505	0.00366017	0.0402839
GO_PHOSPHATIDYLINOSITOL_3_4_5_TRISPHOSPHATE_BINDING	29	0.01	Down	0.141966	0.00366606	0.0403003
GO_MYELOID_CELL_HOMEOSTASIS	124	0.01	Down	0.197343	0.0036999	0.0406236
GO_POSITIVE_REGULATION_OF_PHOSPHORUS_METABOLIC_PROCESS	803	0.01	Down	0.185605	0.00371043	0.0406905
GO_CORTICAL_ACTIN_CYTOSKELETON	69	0.01	Down	0.178798	0.00371509	0.0406929
GO_METHYLTRANSFERASE_COMPLEX	99	0.01	Up	0.0708217	0.00372309	0.0406988
HP_APLASIA_HYPOPLASIA_OF_THE_PATELLA	26	0.01	Up	0.10797	0.00372451	0.0406988
GO_KERATAN_SULFATE_METABOLIC_PROCESS	23	0.01	Down	0.136206	0.0037632	0.0410726
GO_PERINUCLEAR_ENDOPLASMIC_RETICULUM	19	0.01	Down	0.341741	0.00377855	0.0411912
GO_CD4_POSITIVE_ALPHA_BETA_T_CELL_CYTOKINE_PRODUCTION	12	0.01	Down	0.456016	0.0038074	0.0414563
GO_HISTONE_DEUBIQUITINATION	22	0.01	Up	0.0897083	0.00382259	0.0415724
GO_POSITIVE_REGULATION_OF_PHOSPHOLIPASE_ACTIVITY	34	0.01	Down	0.329484	0.00384765	0.0417953
GO_RHO_GTPASE_BINDING	144	0.01	Down	0.163047	0.00387185	0.0420038
GO_COAGULATION	230	0.01	Down	0.198088	0.00387601	0.0420038
GO_REGULATION_OF_PHOSPHOLIPASE_ACTIVITY	42	0.01	Down	0.296718	0.00389936	0.042207
GO_EXTRINSIC_APOPTOTIC_SIGNALING_PATHWAY_VIA_DEATH_DOMAIN_RECEPTORS	70	0.01	Down	0.179059	0.0039091	0.0422625
GO_MRNA_CLEAVAGE	20	0.01	Up	0.125038	0.00392643	0.0423999
GO_POSITIVE_REGULATION_OF_DNA_TEMPLATED_TRANSCRIPTION_ELONGATION	27	0.01	Up	0.0819403	0.00395766	0.0426869
GO_POSITIVE_REGULATION_OF_STEROID_BIOSYNTHETIC_PROCESS	14	0.01	Down	0.320752	0.0039644	0.0427093
GO_POSITIVE_REGULATION_OF_FATTY_ACID_TRANSPORT	13	0.01	Down	0.308786	0.00401145	0.0431655
GO_NEGATIVE_REGULATION_OF_TISSUE_REMODELING	17	0.01	Down	0.246527	0.00401759	0.0431808
HP_BIRTH_LENGTH_LESS_THAN_3RD_PERCENTILE	10	0.01	Up	0.138471	0.0040814	0.0438153
GO_REGULATORY_RNA_BINDING	34	0.01	Up	0.103949	0.00410631	0.0440311
HP_XANTHOMATOSIS	17	0.01	Down	0.265997	0.00412752	0.0442069
GO_INOSITOL_LIPID_MEDIATED_SIGNALING	143	0.01	Down	0.216346	0.0041481	0.0443755
GO_CELL_MOTILITY	1135	0.01	Down	0.196202	0.00417442	0.044605
GO_MEMBRANE_PROTEIN_PROTEOLYSIS	54	0.01	Down	0.22464	0.00422201	0.045061
GO_POSITIVE_REGULATION_OF_PHOSPHATASE_ACTIVITY	29	0.01	Down	0.24078	0.00423353	0.0451314
GO_MICROFILAMENT_MOTOR_ACTIVITY	15	0.01	Down	0.241286	0.00424635	0.0452155
GO_RUFFLE_MEMBRANE	80	0.01	Down	0.162308	0.00427201	0.0454359
GO_REGULATION_OF_MYELINATION	32	0.01	Down	0.267859	0.00428601	0.0455321
GO_TOLL_LIKE_RECEPTOR_3_SIGNALING_PATHWAY	17	0.01	Down	0.256666	0.00429875	0.0456145
GO_RNA_MODIFICATION	151	0.01	Up	0.101189	0.00431666	0.0457516
GO_ERYTHROCYTE_HOMEOSTASIS	105	0.01	Down	0.202952	0.00432956	0.0458353
HP_ASTHMA	102	0.01	Down	0.228231	0.00436721	0.0461806
GO_PHOSPHATIDYLCHOLINE_ACYL_CHAIN_REMODELING	19	0.01	Down	0.291958	0.00437864	0.0462481
GO_REGULATION_OF_TISSUE_REMODELING	55	0.01	Down	0.223943	0.00439637	0.046382
GO_PHOSPHOLIPASE_A2_ACTIVITY	18	0.01	Down	0.311008	0.00441444	0.0465191
GO_BASAL_TRANSCRIPTION_MACHINERY_BINDING	56	0.01	Up	0.08372	0.00442073	0.0465318
GO_INTRINSIC_COMPONENT_OF_PLASMA_MEMBRANE	930	0.01	Down	0.204582	0.00444364	0.046704
GO_NEGATIVE_REGULATION_OF_VIRAL_ENTRY_INTO_HOST_CELL	13	0.01	Down	0.295676	0.00444727	0.046704
GO_RECEPTOR_CATABOLIC_PROCESS	33	0.01	Down	0.163745	0.00447824	0.0469535
GO_ICOSANOID_BIOSYNTHETIC_PROCESS	26	0.01	Down	0.463012	0.00448127	0.0469535
GO_HISTONE_DEACETYLATION	68	0.01	Up	0.0999071	0.00449046	0.0469961
GO_CHROMATIN_REMODELING	156	0.01	Up	0.0863472	0.00450395	0.0470835
GO_T_HELPER_1_CELL_DIFFERENTIATION	12	0.01	Down	0.209775	0.00451527	0.0471481
GO_REGULATION_OF_VIRAL_LIFE_CYCLE	123	0.01	Down	0.264252	0.00452718	0.0472186
HP_TRANSIENT_GLOBAL_AMNESIA	15	0.01	Down	0.415531	0.0045461	0.0473621
GO_REGULATION_OF_NITRIC_OXIDE_SYNTHASE_ACTIVITY	40	0.01	Down	0.244176	0.00456099	0.0474633
GO_MICROVILLUS	62	0.01	Down	0.175237	0.00457561	0.047551
GO_POSITIVE_REGULATION_OF_GLIAL_CELL_PROLIFERATION	12	0.01	Down	0.410436	0.0045798	0.047551
GO_REGULATION_OF_SENSORY_PERCEPTION	20	0.01	Down	0.367749	0.00459726	0.0476784
GO_POSITIVE_REGULATION_OF_HYDROLASE_ACTIVITY	581	0.01	Down	0.177767	0.00462566	0.0479187
GO_MAINTENANCE_OF_LOCATION	241	0.01	Down	0.191708	0.00464224	0.0479955
GO_POSITIVE_REGULATION_OF_LIPASE_ACTIVITY	42	0.01	Down	0.31364	0.00465107	0.0479955
HP_SYNCOPE	57	0.01	Down	0.214769	0.00465187	0.0479955
GO_ACTIN_FILAMENT_BASED_PROCESS	626	0.01	Down	0.152592	0.00465401	0.0479955
GO_EXON_EXON_JUNCTION_COMPLEX	25	0.01	Up	0.080731	0.00468594	0.0482704
GO_SMALL_MOLECULE_CATABOLIC_PROCESS	351	0.01	Down	0.134463	0.00471723	0.0485382
GO_NEGATIVE_REGULATION_OF_BLOOD_VESSEL_ENDOTHELIAL_CELL_MIGRATION	33	0.01	Down	0.244981	0.00472493	0.048563
GO_MONONUCLEAR_CELL_DIFFERENTIATION	26	0.01	Down	0.368762	0.00476872	0.0489581
GO_ACTIVATION_OF_CYSTEINE_TYPE_ENDOPEPTIDASE_ACTIVITY	11	0.01	Down	0.151481	0.00478974	0.049119
HP_ABNORMAL_THROMBOCYTE_MORPHOLOGY	268	0.01	Down	0.170442	0.00481141	0.049286
GO_REGULATION_OF_ANION_TRANSMEMBRANE_TRANSPORT	28	0.01	Down	0.214237	0.00482657	0.0493483
GO_NEGATIVE_REGULATION_OF_HUMORAL_IMMUNE_RESPONSE	10	0.01	Down	0.341252	0.00482825	0.0493483
HP_ERYTHEMA	74	0.01	Down	0.284641	0.0048484	0.049499
GO_REGULATION_OF_ENDOTHELIAL_CELL_MIGRATION	138	0.01	Down	0.177162	0.00491082	0.0500559
GO_REGULATION_OF_GTPASE_ACTIVITY	374	0.01	Down	0.15804	0.00491386	0.0500559
HP_HYPERCHOLESTEROLEMIA	36	0.01	Down	0.205159	0.00494152	0.0502818
GO_LYSOSOME_LOCALIZATION	57	0.01	Down	0.188739	0.00494897	0.0503017
GO_REGULATION_OF_PHOSPHATIDYLINOSITOL_3_KINASE_SIGNALING	92	0.01	Down	0.222408	0.00497944	0.0505554
GO_PLASMA_MEMBRANE_SIGNALING_RECEPTOR_COMPLEX	117	0.01	Down	0.245677	0.00500247	0.050733
GO_RESPONSE_TO_MURAMYL_DIPEPTIDE	17	0.01	Down	0.220947	0.00501131	0.0507665
GO_CALCIUM_MEDIATED_SIGNALING	140	0.01	Down	0.223937	0.00503677	0.0509681
HP_ARTHRALGIA	97	0.01	Down	0.216625	0.00506879	0.0512356
GO_NEGATIVE_REGULATION_OF_NF_KAPPAB_TRANSCRIPTION_FACTOR_ACTIVITY	62	0.01	Down	0.184417	0.00508268	0.0513194
GO_ATPASE_COMPLEX	76	0.01	Up	0.0741265	0.00509418	0.051379
GO_PHAGOSOME_MATURATION	38	0.01	Down	0.210654	0.00512866	0.0516698
GO_PINOCYTOSIS	20	0.01	Down	0.172223	0.00515619	0.0518453
GO_PROTEIN_SUMOYLATION	74	0.01	Up	0.0976665	0.00515739	0.0518453
GO_NEGATIVE_REGULATION_OF_BLOOD_PRESSURE	23	0.01	Down	0.256922	0.0051698	0.0519132
GO_WHOLE_MEMBRANE	1376	0.01	Down	0.16022	0.00518616	0.0520205
GO_MATURATION_OF_SSU_RRNA	49	0.01	Up	0.0767636	0.00521814	0.052284
GO_BH_DOMAIN_BINDING	14	0.01	Down	0.297767	0.00525786	0.0526245
HP_IRREGULAR_VERTEBRAL_ENDPLATES	20	0.01	Down	0.367034	0.00527267	0.0527152
HP_ABNORMALITY_OF_NEUTROPHILS	183	0.01	Down	0.170842	0.00530524	0.052983
GO_SUMO_TRANSFERASE_ACTIVITY	15	0.01	Up	0.114759	0.00531588	0.0530315
GO_POSITIVE_REGULATION_OF_CELL_MATRIX_ADHESION	47	0.01	Down	0.189	0.00535936	0.0534072
GO_POSITIVE_REGULATION_OF_MYOTUBE_DIFFERENTIATION	19	0.01	Down	0.284893	0.00538211	0.0535756
GO_REGULATION_OF_EXTRINSIC_APOPTOTIC_SIGNALING_PATHWAY_VIA_DEATH_DOMAIN_RECEPTORS	43	0.01	Down	0.191565	0.00546006	0.0542926
GO_SNRNA_TRANSCRIPTION	75	0.01	Up	0.0796974	0.00547236	0.0543545
GO_LYTIC_VACUOLE_ORGANIZATION	60	0.01	Down	0.161554	0.00547813	0.0543545
HP_BILIARY_CIRRHOSIS	10	0.01	Down	0.464916	0.00549514	0.0544642
GO_HISTONE_BINDING	196	0.01	Up	0.0943492	0.00550353	0.0544885
GO_REGULATION_OF_MRNA_3_END_PROCESSING	26	0.01	Up	0.0953655	0.00553469	0.0546872
GO_REGULATION_OF_ACTIN_FILAMENT_BASED_PROCESS	319	0.01	Down	0.147839	0.00553875	0.0546872
GO_RESPONSE_TO_INTERLEUKIN_6	33	0.01	Down	0.26078	0.00554149	0.0546872
GO_REGULATION_OF_LIPID_TRANSPORT	78	0.01	Down	0.213873	0.00560271	0.0552319
HP_ABNORMALITY_OF_THE_NASOPHARYNX	96	0.01	Down	0.191359	0.00561947	0.0553376
GO_BIOLOGICAL_ADHESION	961	0.01	Down	0.214654	0.00563993	0.0554325
GO_RELEASE_OF_SEQUESTERED_CALCIUM_ION_INTO_CYTOSOL_BY_ENDOPLASMIC_RETICULUM	22	0.01	Down	0.296227	0.0056412	0.0554325
GO_REGULATION_OF_ACTIN_FILAMENT_BUNDLE_ASSEMBLY	85	0.01	Down	0.145188	0.00564774	0.0554373
GO_HOMEOSTASIS_OF_NUMBER_OF_CELLS_WITHIN_A_TISSUE	21	0.01	Down	0.246626	0.00567984	0.0556928
GO_REGULATION_OF_EXTRINSIC_APOPTOTIC_SIGNALING_PATHWAY	122	0.01	Down	0.182396	0.00571287	0.0559568
GO_PHOSPHORIC_DIESTER_HYDROLASE_ACTIVITY	68	0.01	Down	0.212392	0.00572853	0.0560503
GO_NEGATIVE_REGULATION_OF_GLUCOSE_IMPORT	10	0.01	Down	0.278784	0.00577585	0.056453
GO_INTERACTION_WITH_HOST	176	0.01	Down	0.200896	0.00579139	0.0565447
HP_FEMALE_SEXUAL_DYSFUNCTION	35	0.01	Down	0.219984	0.00580392	0.0565904
GO_NEUROTRANSMITTER_GATED_ION_CHANNEL_CLUSTERING	12	0.01	Down	0.307079	0.00580841	0.0565904
GO_RIBONUCLEOPROTEIN_COMPLEX_BINDING	127	0.01	Up	0.0757925	0.00584568	0.056893
GO_COMPLEX_OF_COLLAGEN_TRIMERS	12	0.01	Up	0.320731	0.00585705	0.0569432
GO_U2_TYPE_CATALYTIC_STEP_2_SPLICEOSOME	31	0.01	Up	0.07941	0.00590707	0.0572811
HP_PANNICULITIS	17	0.01	Down	0.243512	0.00590836	0.0572811
GO_REGULATION_OF_MAPK_CASCADE	523	0.01	Down	0.191342	0.00591055	0.0572811
GO_NUCLEAR_TRANSPORT	318	0.01	Up	0.128337	0.00592133	0.0573249
HP_HEMATOCHEZIA	14	0.01	Down	0.289928	0.00596586	0.0576951
GO_IMMUNE_SYSTEM_DEVELOPMENT	702	0.01	Down	0.204485	0.0059916	0.057883
HP_ABNORMAL_PLATELET_COUNT	243	0.01	Down	0.164847	0.00603706	0.0582608
GO_ENSHEATHMENT_OF_NEURONS	100	0.01	Down	0.170721	0.00604697	0.0582951
GO_CILIARY_TIP	44	0.01	Down	0.110716	0.00605382	0.0582998
GO_ENDOTHELIAL_CELL_MIGRATION	182	0.01	Down	0.201134	0.00608088	0.058499
GO_MYOBLAST_FUSION	27	0.01	Down	0.286677	0.00609812	0.0585462
GO_POSITIVE_REGULATION_OF_STRESS_FIBER_ASSEMBLY	44	0.01	Down	0.160099	0.00610254	0.0585462
GO_POSITIVE_REGULATION_OF_ANTIGEN_RECEPTOR_MEDIATED_SIGNALING_PATHWAY	16	0.01	Down	0.266762	0.00610495	0.0585462
GO_BONE_DEVELOPMENT	136	0.01	Down	0.212106	0.00611345	0.0585665
GO_REGULATION_OF_EPITHELIAL_TUBE_FORMATION	13	0.01	Up	0.186071	0.00616641	0.0590122
GO_GLYCEROLIPID_CATABOLIC_PROCESS	43	0.01	Down	0.217672	0.00618936	0.0591701
GO_RIBOSOMAL_LARGE_SUBUNIT_BINDING	11	0.01	Up	0.120621	0.00620813	0.0592877
GO_G_PROTEIN_ALPHA_SUBUNIT_BINDING	19	0.01	Down	0.307125	0.00623658	0.0594973
GO_REGULATION_OF_INNATE_IMMUNE_RESPONSE	215	0.01	Down	0.23923	0.00626143	0.0596414
HP_ABNORMAL_PLATELET_VOLUME	16	0.01	Down	0.230391	0.00626469	0.0596414
GO_PLASMA_MEMBRANE_RAFT	81	0.01	Down	0.177767	0.00628141	0.0597386
HP_TACHYPNEA	94	0.01	Down	0.147355	0.00630837	0.0599328
GO_INFLAMMATORY_CELL_APOPTOTIC_PROCESS	17	0.01	Down	0.441718	0.00633823	0.0601542
HP_ABNORMAL_BRONCHUS_MORPHOLOGY	105	0.01	Down	0.182055	0.00639235	0.060605
GO_AZUROPHIL_GRANULE	132	0.01	Down	0.22285	0.00641098	0.0607189
GO_GTPASE_REGULATOR_ACTIVITY	248	0.01	Down	0.154941	0.00645559	0.0610783
GO_RECEPTOR_METABOLIC_PROCESS	154	0.01	Down	0.182092	0.00649232	0.0613624
GO_POSITIVE_REGULATION_OF_CELL_DEATH	544	0.01	Down	0.190847	0.00652785	0.0616347
GO_REGULATION_OF_CYTOSOLIC_CALCIUM_ION_CONCENTRATION	199	0.01	Down	0.23854	0.00654073	0.0616928
GO_IMMUNE_RESPONSE_REGULATING_SIGNALING_PATHWAY	268	0.01	Down	0.224163	0.00655713	0.0617839
GO_ZYMOGEN_ACTIVATION	42	0.01	Down	0.3221	0.00658161	0.0619509
GO_REGULATION_OF_LYMPHOCYTE_MIGRATION	37	0.01	Down	0.29413	0.00659885	0.0620495
GO_MULTI_ORGANISM_CELLULAR_PROCESS	15	0.01	Down	0.261111	0.00661122	0.0621021
GO_IMMUNOGLOBULIN_SECRETION	13	0.01	Down	0.346759	0.00662959	0.062211
GO_FATTY_ACID_BETA_OXIDATION_USING_ACYL_COA_OXIDASE	15	0.01	Down	0.12548	0.00664742	0.0622715
HP_PATHOLOGIC_FRACTURE	30	0.01	Down	0.232236	0.00664963	0.0622715
GO_ACTIN_DEPENDENT_ATPASE_ACTIVITY	15	0.01	Down	0.24617	0.00666497	0.0623514
GO_POSITIVE_REGULATION_OF_INTRACELLULAR_SIGNAL_TRANSDUCTION	741	0.01	Down	0.192898	0.00667469	0.0623787
GO_CALCIUM_ION_TRANSMEMBRANE_IMPORT_INTO_CYTOSOL	93	0.01	Down	0.26127	0.00669501	0.062505
GO_TRANSCRIPTION_REGULATOR_ACTIVITY	1231	0.01	Up	0.116533	0.00672944	0.0627625
GO_HISTONE_DEACETYLASE_COMPLEX	74	0.01	Up	0.0787392	0.00680453	0.0633983
GO_U6_SNRNA_BINDING	15	0.01	Up	0.0979492	0.00681258	0.0634088
GO_PHOSPHATIDYLINOSITOL_3_5_BISPHOSPHATE_BINDING	26	0.01	Down	0.116791	0.00682808	0.0634887
GO_FLAVONOID_METABOLIC_PROCESS	12	0.01	Up	0.236343	0.00687317	0.0638432
HP_ABNORMAL_SPERM_MOTILITY	47	0.01	Down	0.158328	0.00689056	0.0639399
GO_POSITIVE_REGULATION_OF_MAP_KINASE_ACTIVITY	203	0.01	Down	0.209775	0.00691015	0.0640569
GO_DNA_REPLICATION_INDEPENDENT_NUCLEOSOME_ORGANIZATION	25	0.01	Up	0.0957711	0.00695651	0.0643796
GO_NUCLEOTIDE_BINDING_OLIGOMERIZATION_DOMAIN_CONTAINING_2_SIGNALING_PATHWAY	15	0.01	Down	0.230715	0.00695901	0.0643796
GO_AXONEMAL_DYNEIN_COMPLEX_ASSEMBLY	25	0.01	Down	0.218882	0.00699708	0.0646666
GO_SMOOTH_MUSCLE_CELL_PROLIFERATION	104	0.01	Down	0.216218	0.00700518	0.0646762
GO_FATTY_ACID_CATABOLIC_PROCESS	98	0.01	Down	0.113403	0.00702289	0.0647745
GO_STEROL_TRANSFER_ACTIVITY	15	0.01	Down	0.235349	0.00707335	0.0651744
HP_DICARBOXYLIC_ACIDURIA	38	0.01	Down	0.0890809	0.00725685	0.066798
GO_PHOSPHATIDYLINOSITOL_3_PHOSPHATE_BINDING	36	0.01	Down	0.14199	0.00727411	0.0668897
GO_MIRNA_BINDING	29	0.01	Up	0.109485	0.0073975	0.0679469
GO_VITAMIN_BINDING	98	0.01	Down	0.142895	0.0074039	0.0679469
GO_REGULATION_OF_IMMUNOGLOBULIN_PRODUCTION	45	0.01	Down	0.27007	0.00744085	0.0681633
GO_N_ACETYLTRANSFERASE_ACTIVITY	73	0.01	Up	0.0830585	0.00744235	0.0681633
GO_BLOOD_VESSEL_MORPHOGENESIS	446	0.01	Down	0.202274	0.00745114	0.0681757
GO_CHROMOSOME_ORGANIZATION	964	0.01	Up	0.100232	0.00745969	0.0681859
GO_CHEMOKINE_RECEPTOR_BINDING	19	0.01	Down	0.561331	0.00746932	0.0682059
GO_AU_RICH_ELEMENT_BINDING	27	0.01	Up	0.140476	0.00750051	0.0684225
GO_ACUTE_INFLAMMATORY_RESPONSE_TO_ANTIGENIC_STIMULUS	12	0.01	Down	0.461379	0.00752631	0.0685896
GO_CELLULAR_OXIDANT_DETOXIFICATION	71	0.01	Down	0.223453	0.00753558	0.068606
GO_B_CELL_APOPTOTIC_PROCESS	18	0.01	Down	0.394119	0.00754546	0.0686277
GO_POLY_A_PLUS_MRNA_EXPORT_FROM_NUCLEUS	14	0.01	Up	0.0877084	0.00757972	0.068871
GO_REGULATION_OF_STEM_CELL_DIFFERENTIATION	91	0.01	Up	0.0986962	0.00760262	0.0690107
HP_CLUBBING_OF_FINGERS	53	0.01	Down	0.156869	0.00768841	0.0697204
HP_CHRONIC_OTITIS_MEDIA	96	0.01	Down	0.144863	0.00771818	0.0699212
GO_N_TERMINAL_PROTEIN_AMINO_ACID_MODIFICATION	25	0.01	Up	0.0843592	0.00774534	0.070098
GO_NEGATIVE_REGULATION_OF_BONE_MINERALIZATION	12	0.01	Down	0.27282	0.00776101	0.0701706
GO_ENDOTHELIAL_CELL_CHEMOTAXIS	21	0.01	Down	0.194531	0.00783343	0.0707556
GO_GLYCEROPHOSPHOLIPID_CATABOLIC_PROCESS	23	0.01	Down	0.291247	0.00784219	0.070765
HP_SPONTANEOUS_ABORTION	49	0.01	Down	0.171605	0.0078904	0.07113
GO_CELLULAR_RESPONSE_TO_VIRUS	46	0.01	Down	0.26968	0.00791766	0.0713056
GO_TRANSCRIPTION_BY_RNA_POLYMERASE_I	61	0.01	Up	0.0771175	0.00794007	0.0713914
GO_NEGATIVE_REGULATION_OF_RESPONSE_TO_WOUNDING	64	0.01	Down	0.227414	0.00794276	0.0713914
GO_HYDROGEN_PEROXIDE_BIOSYNTHETIC_PROCESS	10	0.01	Down	0.576825	0.00796156	0.0714903
GO_ENDOCYTOSIS	422	0.01	Down	0.183676	0.00798832	0.0716604
GO_SEQUENCE_SPECIFIC_DNA_BINDING	991	0.01	Up	0.12567	0.00800984	0.0717832
GO_GLYCOPROTEIN_CATABOLIC_PROCESS	19	0.01	Down	0.379591	0.00802275	0.0718287
GO_REGULATION_OF_DENDRITIC_SPINE_MAINTENANCE	10	0.01	Down	0.50625	0.00804252	0.0719354
GO_RECEPTOR_INTERNALIZATION	85	0.01	Down	0.195927	0.00812537	0.0726057
GO_STEROL_METABOLIC_PROCESS	119	0.01	Down	0.142685	0.00816403	0.0728801
GO_REGULATION_OF_TRANSCRIPTION_BY_RNA_POLYMERASE_I	28	0.01	Up	0.0905098	0.00818903	0.0730321
GO_INTRACILIARY_TRANSPORT_PARTICLE	29	0.01	Down	0.112105	0.0082335	0.073312
GO_PLATELET_DEGRANULATION	95	0.01	Down	0.239224	0.00824368	0.073312
HP_RECURRENT_FEVER	35	0.01	Down	0.222053	0.00824441	0.073312
HP_ABNORMAL_RESPIRATORY_MOTILE_CILIUM_MORPHOLOGY	15	0.01	Down	0.196036	0.00825429	0.0733288
GO_NEGATIVE_REGULATION_OF_LIPID_CATABOLIC_PROCESS	21	0.01	Down	0.252002	0.00826744	0.0733745
GO_NEGATIVE_REGULATION_OF_GLUCOSE_TRANSMEMBRANE_TRANSPORT	16	0.01	Down	0.256287	0.00828885	0.0734934
GO_KERATAN_SULFATE_BIOSYNTHETIC_PROCESS	18	0.01	Down	0.132882	0.00831318	0.0736379
GO_HISTONE_MRNA_METABOLIC_PROCESS	24	0.01	Up	0.0862088	0.00836601	0.0740344
GO_POSITIVE_REGULATION_OF_ENDOTHELIAL_CELL_CHEMOTAXIS	11	0.01	Down	0.169328	0.00838468	0.0740606
GO_H4_H2A_HISTONE_ACETYLTRANSFERASE_COMPLEX	20	0.01	Up	0.0775168	0.00838514	0.0740606
GO_SPLICEOSOMAL_TRI_SNRNP_COMPLEX	31	0.01	Up	0.0821585	0.00843089	0.0743402
GO_CELL_REDOX_HOMEOSTASIS	51	0.01	Down	0.27811	0.00843589	0.0743402
GO_SIALYLATION	17	0.01	Down	0.193018	0.00844922	0.0743402
GO_SIALYLTRANSFERASE_ACTIVITY	17	0.01	Down	0.193018	0.00844922	0.0743402
GO_PCG_PROTEIN_COMPLEX	40	0.01	Up	0.0822979	0.00846194	0.0743807
HP_HYPERTRIGLYCERIDEMIA	58	0.01	Down	0.198652	0.00847973	0.0744657
HP_ABNORMAL_CIRCULATING_CARBOXYLIC_ACID_CONCENTRATION	105	0.01	Down	0.119642	0.00855896	0.0750895
GO_REGULATION_OF_ACTIN_CYTOSKELETON_REORGANIZATION	32	0.01	Down	0.186986	0.00858901	0.0752811
GO_VASCULAR_PROCESS_IN_CIRCULATORY_SYSTEM	124	0.01	Down	0.193778	0.00869015	0.0760834
GO_TRANSCRIPTION_ELONGATION_FROM_RNA_POLYMERASE_II_PROMOTER	81	0.01	Up	0.0715993	0.00869714	0.0760834
HP_PRIMITIVE_REFLEX	18	0.01	Down	0.230051	0.00876161	0.076564
GO_NCRNA_METABOLIC_PROCESS	449	0.01	Up	0.0878437	0.00876878	0.076564
GO_BLEB_ASSEMBLY	10	0.01	Down	0.290295	0.00887206	0.0773921
GO_ACTIN_FILAMENT_BUNDLE	65	0.01	Down	0.1697	0.00889741	0.0775394
GO_RECEPTOR_MEDIATED_ENDOCYTOSIS	194	0.01	Down	0.198265	0.00893263	0.0777724
GO_REGULATION_OF_VASCULATURE_DEVELOPMENT	248	0.01	Down	0.219434	0.00895182	0.0778656
HP_ORGANIC_ACIDURIA	61	0.01	Down	0.0930468	0.00904275	0.0785819
GO_RIBOSOMAL_LARGE_SUBUNIT_BIOGENESIS	61	0.01	Up	0.06948	0.00905845	0.0786439
GO_DOSAGE_COMPENSATION	17	0.01	Up	0.094087	0.00907121	0.0786697
HP_ABNORMAL_CELL_PROLIFERATION	11	0.01	Down	0.32926	0.00908227	0.0786697
GO_CELLULAR_RESPONSE_TO_OXYGEN_RADICAL	22	0.01	Down	0.271751	0.00908717	0.0786697
GO_REGULATION_OF_ENDOTHELIAL_CELL_CHEMOTAXIS	14	0.01	Down	0.161066	0.00909828	0.0786915
GO_TRANSCRIPTION_COREGULATOR_ACTIVITY	434	0.01	Up	0.106698	0.00913984	0.0788106
GO_RNA_METHYLATION	78	0.01	Up	0.102169	0.00914148	0.0788106
HP_PETECHIAE	34	0.01	Down	0.323561	0.00914167	0.0788106
GO_TRANSFERASE_COMPLEX	702	0.01	Up	0.0839266	0.00915141	0.0788106
GO_POLY_A_SPECIFIC_RIBONUCLEASE_ACTIVITY	13	0.01	Up	0.114753	0.00915503	0.0788106
GO_BASEMENT_MEMBRANE_ORGANIZATION	24	0.01	Down	0.34873	0.00924912	0.0795459
GO_S_ADENOSYL_L_METHIONINE_BINDING	15	0.01	Up	0.119325	0.00926807	0.0796341
GO_INNER_DYNEIN_ARM_ASSEMBLY	10	0.01	Down	0.227555	0.00927823	0.0796468
GO_RESPONSE_TO_CADMIUM_ION	48	0.01	Down	0.237985	0.00929646	0.0797287
GO_ANTIGEN_RECEPTOR_MEDIATED_SIGNALING_PATHWAY	169	0.01	Down	0.253173	0.00931261	0.0797398
GO_REGULATION_OF_LIPASE_ACTIVITY	57	0.01	Down	0.265756	0.00931515	0.0797398
GO_CARBOHYDRATE_BINDING	140	0.01	Down	0.183564	0.00934264	0.0799005
HP_HEPATOMEGALY	403	0.01	Down	0.148665	0.00936419	0.0800102
GO_EXTRACELLULAR_TRANSPORT	25	0.01	Down	0.167135	0.00938662	0.0801272
GO_POSITIVE_REGULATION_OF_MYELINATION	12	0.01	Down	0.437644	0.0094039	0.0802
GO_EXTRACELLULAR_MATRIX	301	0.01	Down	0.303676	0.00942011	0.0802635
GO_SECRETION	1176	0.01	Down	0.202896	0.00944277	0.0803819
GO_VACUOLAR_ACIDIFICATION	22	0.01	Down	0.212382	0.00948254	0.0806455
GO_SPHINGOLIPID_BIOSYNTHETIC_PROCESS	92	0.01	Down	0.147749	0.00949807	0.0807028
GO_HISTONE_MONOUBIQUITINATION	27	0.01	Up	0.0830306	0.00955927	0.0811476
GO_ASTROCYTE_ACTIVATION	18	0.01	Down	0.315547	0.00957402	0.0811976
GO_PEPTIDYL_LYSINE_MODIFICATION	357	0.01	Up	0.110497	0.00959382	0.0812903
HP_BASAL_GANGLIA_CALCIFICATION	29	0.01	Down	0.239649	0.00962925	0.0813769
GO_PHOSPHATIDYLINOSITOL_PHOSPHATE_BINDING	141	0.01	Down	0.121156	0.00963009	0.0813769
GO_RAS_GUANYL_NUCLEOTIDE_EXCHANGE_FACTOR_ACTIVITY	103	0.01	Down	0.150843	0.00963067	0.0813769
GO_RUFFLE	154	0.01	Down	0.135604	0.00967784	0.0817002
GO_LIPID_LOCALIZATION	294	0.01	Down	0.16851	0.0097194	0.0819756
GO_G_PROTEIN_COUPLED_RECEPTOR_SIGNALING_PATHWAY	455	0.01	Down	0.202715	0.00974	0.0820738
GO_CHROMATIN_ASSEMBLY_OR_DISASSEMBLY	130	0.01	Up	0.0921727	0.00975477	0.0821228
GO_REGULATION_OF_CIRCADIAN_RHYTHM	95	0.01	Up	0.134797	0.00990841	0.0833398
GO_NEGATIVE_REGULATION_OF_HEMOPOIESIS	100	0.01	Down	0.268414	0.00993876	0.0835184
GO_REGULATION_OF_RNA_EXPORT_FROM_NUCLEUS	16	0.01	Up	0.102976	0.00999283	0.0838958
GO_CDC42_PROTEIN_SIGNAL_TRANSDUCTION	11	0.01	Down	0.327697	0.0100324	0.0841514
GO_GENE_SILENCING	211	0.01	Up	0.102539	0.0100765	0.0844433
GO_ATP_DEPENDENT_CHROMATIN_REMODELING	58	0.01	Up	0.0770501	0.0101259	0.0847797
GO_POSITIVE_REGULATION_OF_CHOLESTEROL_EFFLUX	15	0.01	Down	0.273735	0.0101579	0.0849261
GO_REGULATORY_REGION_NUCLEIC_ACID_BINDING	848	0.01	Up	0.127979	0.0101666	0.0849261
GO_REGULATION_OF_RESPONSE_TO_INTERFERON_GAMMA	24	0.01	Down	0.198583	0.0101711	0.0849261
GO_NUCLEAR_CHROMOSOME	915	0.01	Up	0.118925	0.0102151	0.085216
HP_ABNORMAL_ABDOMEN_MORPHOLOGY	534	0.01	Down	0.148384	0.0102527	0.0853614
GO_NEGATIVE_REGULATION_OF_RESPONSE_TO_CYTOKINE_STIMULUS	49	0.01	Down	0.326764	0.010256	0.0853614
HP_ABNORMALITY_OF_IMMUNE_SYSTEM_PHYSIOLOGY	965	0.01	Down	0.195166	0.0102643	0.0853614
GO_MOTILE_CILIUM	113	0.01	Down	0.143809	0.0102698	0.0853614
GO_REGULATION_OF_RIBOSOME_BIOGENESIS	16	0.01	Up	0.105553	0.0102877	0.0854113
GO_ALCOHOL_BINDING	57	0.01	Down	0.124696	0.0102944	0.0854113
GO_MONOCARBOXYLIC_ACID_CATABOLIC_PROCESS	115	0.01	Down	0.115313	0.0103207	0.0855516
GO_REGULATION_OF_ENDOTHELIAL_CELL_DEVELOPMENT	14	0.01	Down	0.286408	0.0103626	0.0858217
GO_INTRACILIARY_TRANSPORT_INVOLVED_IN_CILIUM_ASSEMBLY	43	0.01	Down	0.110509	0.0103722	0.0858233
GO_REGULATION_OF_RESPONSE_TO_BIOTIC_STIMULUS	282	0.01	Down	0.216923	0.0103819	0.0858263
GO_REGULATION_OF_CYSTEINE_TYPE_ENDOPEPTIDASE_ACTIVITY	168	0.01	Down	0.165445	0.0103985	0.0858863
GO_REGULATION_OF_VESICLE_MEDIATED_TRANSPORT	441	0.01	Down	0.191235	0.0104329	0.0860925
HP_DOWNTURNED_CORNERS_OF_MOUTH	101	0.01	Up	0.104855	0.0104424	0.0860933
GO_HISTONE_H2A_MONOUBIQUITINATION	17	0.01	Up	0.0832641	0.0104611	0.08617
HP_RESTRICTIVE_VENTILATORY_DEFECT	40	0.01	Down	0.293846	0.0106647	0.0877683
GO_HISTONE_H3_DEACETYLATION	20	0.01	Up	0.124732	0.0107204	0.0881473
HP_METHYLMALONIC_ACIDURIA	15	0.01	Down	0.115097	0.0107604	0.0883976
GO_B_CELL_DIFFERENTIATION	88	0.01	Down	0.24226	0.0108177	0.0887883
GO_TRNA_PROCESSING	127	0.01	Up	0.0949157	0.0108423	0.0889105
GO_ALCOHOL_CATABOLIC_PROCESS	35	0.01	Down	0.20594	0.0108879	0.0891588
GO_POSITIVE_REGULATION_OF_PEPTIDASE_ACTIVITY	148	0.01	Down	0.189142	0.0108929	0.0891588
GO_URONIC_ACID_METABOLIC_PROCESS	16	0.01	Up	0.207345	0.0109017	0.0891588
GO_INTRACILIARY_TRANSPORT	54	0.01	Down	0.110712	0.0109334	0.0892791
HP_CEREBRAL_INCLUSION_BODIES	39	0.01	Down	0.168628	0.0109359	0.0892791
GO_REGULATION_OF_NUCLEOBASE_CONTAINING_COMPOUND_TRANSPORT	20	0.01	Up	0.0898934	0.0109719	0.0894478
GO_ACTIN_POLYMERIZATION_OR_DEPOLYMERIZATION	187	0.01	Down	0.149781	0.0109845	0.0894478
GO_GLYCOSPHINGOLIPID_METABOLIC_PROCESS	56	0.01	Down	0.144529	0.0109874	0.0894478
GO_ACTIVATION_OF_CYSTEINE_TYPE_ENDOPEPTIDASE_ACTIVITY_INVOLVED_IN_APOPTOTIC_PROCESS	62	0.01	Down	0.187681	0.0109956	0.0894478
GO_VASCULAR_ENDOTHELIAL_GROWTH_FACTOR_PRODUCTION	26	0.01	Down	0.319824	0.0110282	0.0895123
HP_PULMONARY_INFILTRATES	28	0.01	Down	0.25926	0.011034	0.0895123
GO_CELLULAR_RESPONSE_TO_AMYLOID_BETA	31	0.01	Down	0.2977	0.0110426	0.0895123
GO_RESPONSE_TO_NICOTINE	31	0.01	Down	0.247721	0.0110426	0.0895123
HP_ABNORMALITY_OF_THE_PHARYNX	121	0.01	Down	0.177239	0.0110659	0.0895542
HP_RETINAL_ATROPHY	50	0.01	Down	0.182137	0.0110673	0.0895542
HP_ABNORMAL_CIRCULATING_IGG_LEVEL	31	0.01	Down	0.219432	0.011119	0.0898544
GO_CHROMOSOME_TELOMERIC_REGION	133	0.01	Up	0.100294	0.011124	0.0898544
GO_TRANSCRIPTION_INITIATION_FROM_RNA_POLYMERASE_II_PROMOTER	159	0.01	Up	0.102226	0.0111822	0.0902453
GO_MAINTENANCE_OF_LOCATION_IN_CELL	157	0.01	Down	0.204041	0.0112338	0.0904883
GO_REGULATION_OF_RHO_PROTEIN_SIGNAL_TRANSDUCTION	63	0.01	Down	0.186524	0.0112386	0.0904883
GO_POSITIVE_REGULATION_OF_ION_TRANSPORT	190	0.01	Down	0.231639	0.0112419	0.0904883
GO_POSITIVE_REGULATION_OF_JNK_CASCADE	109	0.01	Down	0.212775	0.0112663	0.0906046
GO_VENTRICULAR_CARDIAC_MUSCLE_CELL_ACTION_POTENTIAL	21	0.01	Down	0.159669	0.0113715	0.0913107
GO_G_PROTEIN_COUPLED_RECEPTOR_ACTIVITY	143	0.01	Down	0.233402	0.0113792	0.0913107
GO_SECOND_MESSENGER_MEDIATED_SIGNALING	277	0.01	Down	0.217654	0.011384	0.0913107
GO_PEPTIDYL_LYSINE_ACETYLATION	156	0.01	Up	0.123071	0.0114077	0.0913566
GO_REGULATION_OF_HEMATOPOIETIC_PROGENITOR_CELL_DIFFERENTIATION	74	0.01	Up	0.0910096	0.0114096	0.0913566
GO_TRANSCRIPTION_REPRESSOR_COMPLEX	62	0.01	Up	0.0983651	0.0114521	0.0915482
HP_INSOMNIA	31	0.01	Down	0.266794	0.0114535	0.0915482
GO_POSITIVE_REGULATION_OF_ENDOTHELIAL_CELL_MIGRATION	87	0.01	Down	0.157017	0.0115593	0.0923135
GO_NEGATIVE_REGULATION_OF_WOUND_HEALING	51	0.01	Down	0.24025	0.0116586	0.0930253
GO_OLIGOSACCHARIDE_METABOLIC_PROCESS	40	0.01	Down	0.133751	0.0117018	0.0932144
GO_VITAMIN_D_RECEPTOR_BINDING	15	0.01	Up	0.10687	0.0117026	0.0932144
GO_FIBRONECTIN_BINDING	19	0.01	Down	0.47195	0.0117316	0.0933642
GO_NEGATIVE_REGULATION_OF_T_CELL_APOPTOTIC_PROCESS	10	0.01	Down	0.445705	0.0117508	0.0934356
GO_BILE_ACID_AND_BILE_SALT_TRANSPORT	17	0.01	Down	0.19478	0.0118318	0.0939171
GO_CARGO_RECEPTOR_ACTIVITY	40	0.01	Down	0.279456	0.0118332	0.0939171
GO_PROTEIN_PROCESSING	161	0.01	Down	0.202626	0.0118421	0.0939171
GO_MICROBODY_LUMEN	46	0.01	Down	0.115988	0.011853	0.0939225
GO_CHROMATIN_BINDING	456	0.01	Up	0.103262	0.0119515	0.0946212
GO_MEMBRANE_LIPID_METABOLIC_PROCESS	174	0.01	Down	0.134095	0.011978	0.0946779
GO_TRANSMEMBRANE_RECEPTOR_PROTEIN_PHOSPHATASE_ACTIVITY	16	0.01	Down	0.268577	0.0119793	0.0946779
GO_AZUROPHIL_GRANULE_MEMBRANE	47	0.01	Down	0.203121	0.0119931	0.0947049
GO_CHEMOATTRACTANT_ACTIVITY	18	0.01	Down	0.552067	0.0120363	0.0948847
GO_LYMPH_NODE_DEVELOPMENT	12	0.01	Down	0.297576	0.0120365	0.0948847
GO_BLOOD_VESSEL_ENDOTHELIAL_CELL_MIGRATION	104	0.01	Down	0.180308	0.0120739	0.0950978
GO_CIS_REGULATORY_REGION_SEQUENCE_SPECIFIC_DNA_BINDING	663	0.01	Up	0.120189	0.0120915	0.0951546
HP_VENTRICULAR_TACHYCARDIA	35	0.01	Down	0.155326	0.0123393	0.096886
GO_RESPONSE_TO_INTERLEUKIN_4	25	0.01	Down	0.225131	0.0123414	0.096886
GO_REGULATION_OF_SMALL_GTPASE_MEDIATED_SIGNAL_TRANSDUCTION	272	0.01	Down	0.149215	0.012353	0.096886
HP_LEUKOPENIA	137	0.01	Down	0.212247	0.0123538	0.096886
GO_POSITIVE_REGULATION_OF_GLIOGENESIS	52	0.01	Down	0.255495	0.0123644	0.0968864
GO_REGULATION_OF_TOLL_LIKE_RECEPTOR_4_SIGNALING_PATHWAY	13	0.01	Down	0.279732	0.0123968	0.0970569
GO_REGULATION_OF_T_CELL_RECEPTOR_SIGNALING_PATHWAY	29	0.01	Down	0.214033	0.0125266	0.0979896
GO_MICROTUBULE_BUNDLE_FORMATION	77	0.01	Down	0.16512	0.0126353	0.0987557
HP_HYPOLIPOPROTEINEMIA	14	0.01	Down	0.229739	0.0126537	0.0988149
GO_POSITIVE_REGULATION_OF_RIBOSOME_BIOGENESIS	10	0.01	Up	0.0895692	0.0127882	0.0997802
GO_POSITIVE_REGULATION_OF_MONOOXYGENASE_ACTIVITY	25	0.01	Down	0.327795	0.0128411	0.100053
HP_HEPATOSPLENOMEGALY	68	0.01	Down	0.188057	0.012845	0.100053
GO_RNA_METHYLTRANSFERASE_ACTIVITY	64	0.01	Up	0.106798	0.0129398	0.100707
HP_YELLOW_WHITE_LESIONS_OF_THE_RETINA	26	0.01	Down	0.218103	0.0129943	0.101044
GO_PML_BODY	92	0.01	Up	0.105762	0.0130423	0.101238
GO_REGULATION_OF_ERYTHROCYTE_DIFFERENTIATION	43	0.01	Down	0.27787	0.0130501	0.101238
GO_ACTIN_CYTOSKELETON	398	0.01	Down	0.150793	0.0130523	0.101238
GO_HOMOTYPIC_CELL_CELL_ADHESION	65	0.01	Down	0.238298	0.0131015	0.101534
GO_PEPTIDASE_ACTIVATOR_ACTIVITY_INVOLVED_IN_APOPTOTIC_PROCESS	12	0.01	Down	0.21729	0.0131185	0.101579
GO_TISSUE_MIGRATION	248	0.01	Down	0.187746	0.0131517	0.101751
GO_POSITIVE_REGULATION_OF_PHOSPHOPROTEIN_PHOSPHATASE_ACTIVITY	17	0.01	Down	0.293611	0.0132011	0.102047
GO_POSITIVE_REGULATION_OF_LIPID_STORAGE	17	0.01	Down	0.246698	0.0132275	0.102165
GO_CELLULAR_RESPONSE_TO_VITAMIN	18	0.01	Up	0.214261	0.0132477	0.102235
GO_CORPUS_CALLOSUM_DEVELOPMENT	18	0.01	Down	0.168329	0.0132682	0.102307
GO_RESPONSE_TO_CORTICOSTERONE	13	0.01	Up	0.212569	0.0132824	0.10233
GO_CELL_MATRIX_ADHESION	181	0.01	Down	0.203839	0.0133336	0.102559
GO_POSITIVE_REGULATION_OF_SUPRAMOLECULAR_FIBER_ORGANIZATION	173	0.01	Down	0.167666	0.0133345	0.102559
GO_LOW_DENSITY_LIPOPROTEIN_PARTICLE_RECEPTOR_ACTIVITY	12	0.01	Down	0.251714	0.013491	0.103676
GO_REGULATION_OF_STEROL_TRANSPORT	34	0.01	Down	0.171	0.0135478	0.104025
GO_REGULATION_OF_TRANSCRIPTION_INITIATION_FROM_RNA_POLYMERASE_II_PROMOTER	33	0.01	Up	0.0846593	0.013586	0.104231
HP_HEPATIC_FIBROSIS	98	0.01	Down	0.118601	0.0136239	0.104435
HP_EPIPHORA	11	0.01	Down	0.311678	0.0136401	0.104472
GO_EPITHELIAL_CELL_CELL_ADHESION	12	0.01	Down	0.17316	0.0136575	0.104518
GO_REGULATION_OF_CELLULAR_COMPONENT_SIZE	316	0.01	Down	0.158033	0.013671	0.104534
GO_RIBONUCLEOPROTEIN_GRANULE	203	0.01	Up	0.11724	0.0137225	0.10484
GO_CHROMATIN	875	0.01	Up	0.11608	0.0137384	0.104874
HP_ABNORMAL_PROPORTION_OF_CD4_POSITIVE_T_CELLS	16	0.01	Down	0.242065	0.0137696	0.105024
GO_LIPID_BINDING	552	0.01	Down	0.143653	0.0138567	0.105601
GO_DIVALENT_INORGANIC_CATION_HOMEOSTASIS	302	0.01	Down	0.222455	0.0139708	0.106382
GO_PROTEIN_ACETYLATION	177	0.01	Up	0.124449	0.0139897	0.106438
GO_TETRAPYRROLE_BINDING	74	0.01	Down	0.246167	0.0140409	0.106663
GO_BLOOD_VESSEL_REMODELING	32	0.01	Down	0.15152	0.0140426	0.106663
GO_CELL_CELL_ADHESION_MEDIATED_BY_INTEGRIN	15	0.01	Down	0.32391	0.0141102	0.107053
HP_ABSENT_TOENAIL	11	0.01	Up	0.154233	0.0141172	0.107053
GO_METHYLATED_HISTONE_BINDING	58	0.01	Up	0.0911296	0.0142642	0.108068
HP_RADIAL_BOWING	11	0.01	Down	0.335464	0.0142747	0.108068
HP_NEONATAL_ALLOIMMUNE_THROMBOCYTOPENIA	11	0.01	Down	0.167588	0.0143019	0.108106
HP_RECURRENT_SINUSITIS	27	0.01	Down	0.288576	0.0143032	0.108106
GO_PHOSPHOLIPID_BINDING	351	0.01	Down	0.137616	0.0143379	0.108209
GO_REGULATION_OF_MAP_KINASE_ACTIVITY	265	0.01	Down	0.199802	0.0143405	0.108209
GO_STRESS_FIBER_ASSEMBLY	87	0.01	Down	0.148455	0.0143557	0.108234
HP_ABNORMAL_PLATELET_AGGREGATION	17	0.01	Down	0.210324	0.0144137	0.108582
GO_POSITIVE_REGULATION_OF_ACTIN_CYTOSKELETON_REORGANIZATION	15	0.01	Down	0.200879	0.0145168	0.109182
HP_ABNORMALITY_OF_IMMUNE_SERUM_PROTEIN_PHYSIOLOGY	11	0.01	Down	0.180023	0.0145172	0.109182
GO_CELLULAR_RESPONSE_TO_THYROID_HORMONE_STIMULUS	16	0.01	Down	0.481566	0.0145365	0.109238
GO_REGULATION_OF_ANATOMICAL_STRUCTURE_SIZE	395	0.01	Down	0.160516	0.0145916	0.109562
GO_DNA_BINDING_TRANSCRIPTION_FACTOR_ACTIVITY	816	0.01	Up	0.124326	0.014671	0.110068
GO_STRUCTURAL_CONSTITUENT_OF_NUCLEAR_PORE	24	0.01	Up	0.0740194	0.0146932	0.110145
GO_SEX_CHROMOSOME	27	0.01	Up	0.0792758	0.0147429	0.110428
GO_REGULATION_OF_ACTOMYOSIN_STRUCTURE_ORGANIZATION	79	0.01	Down	0.143109	0.0147612	0.110474
HP_PROMINENT_METOPIC_RIDGE	39	0.01	Up	0.0822333	0.0148325	0.110917
GO_REGULATION_OF_GLIOGENESIS	77	0.01	Down	0.227714	0.0148632	0.111056
GO_STEROL_TRANSPORTER_ACTIVITY	27	0.01	Down	0.179374	0.0149305	0.111423
GO_POSITIVE_REGULATION_OF_PROTEIN_KINASE_ACTIVITY	410	0.01	Down	0.196525	0.0149366	0.111423
GO_REGULATION_OF_ACTIN_FILAMENT_LENGTH	160	0.01	Down	0.153669	0.0150525	0.112179
HP_ABNORMAL_ATRIOVENTRICULAR_CONDUCTION	48	0.01	Down	0.148745	0.0150624	0.112179
GO_ARACHIDONIC_ACID_SECRETION	16	0.01	Down	0.296481	0.015103	0.11239
GO_NUCLEAR_TRANSCRIBED_MRNA_POLY_A_TAIL_SHORTENING	33	0.01	Up	0.0864339	0.0152035	0.113046
GO_CYCLIC_NUCLEOTIDE_MEDIATED_SIGNALING	124	0.01	Down	0.216481	0.0153247	0.113762
GO_MULTIVESICULAR_BODY	43	0.01	Down	0.236002	0.0153482	0.113762
GO_RESPONSE_TO_MAGNESIUM_ION	14	0.01	Down	0.2075	0.0153576	0.113762
GO_NCRNA_TRANSCRIPTION	110	0.01	Up	0.0788989	0.0153605	0.113762
GO_STEROL_TRANSPORT	70	0.01	Down	0.17947	0.0153619	0.113762
GO_REGULATION_OF_HETEROTYPIC_CELL_CELL_ADHESION	19	0.01	Down	0.339386	0.0154247	0.114135
HP_ABNORMAL_LIVER_MORPHOLOGY	628	0.01	Down	0.146573	0.015461	0.114312
GO_REGULATION_OF_SUPRAMOLECULAR_FIBER_ORGANIZATION	311	0.01	Down	0.151647	0.0154957	0.114476
GO_NUCLEAR_TRANSCRIBED_MRNA_CATABOLIC_PROCESS_EXONUCLEOLYTIC	35	0.01	Up	0.102023	0.0156103	0.115229
GO_RNA_HELICASE_ACTIVITY	69	0.01	Up	0.0823143	0.0156239	0.115237
HP_ARTHRITIS	122	0.01	Down	0.260669	0.0156419	0.115277
GO_REGULATION_OF_ORGANIC_ACID_TRANSPORT	43	0.01	Down	0.193751	0.0157501	0.11596
GO_RNA_POLYMERASE_II_TRANSCRIPTION_REGULATOR_COMPLEX	134	0.01	Up	0.105899	0.0157598	0.11596
GO_PHOSPHATIDYLINOSITOL_3_KINASE_SIGNALING	111	0.01	Down	0.209484	0.015793	0.116111
GO_POSITIVE_REGULATION_OF_INTERFERON_BETA_PRODUCTION	25	0.01	Down	0.245948	0.0158281	0.11626
GO_DNA_TEMPLATED_TRANSCRIPTION_INITIATION	201	0.01	Up	0.10104	0.015844	0.11626
GO_ACTOMYOSIN	67	0.01	Down	0.163535	0.0158636	0.11626
GO_SIN3_COMPLEX	12	0.01	Up	0.0836285	0.015864	0.11626
GO_SIN3_TYPE_COMPLEX	15	0.01	Up	0.0784284	0.0158855	0.116303
HP_PERIODONTITIS	29	0.01	Down	0.295303	0.0159068	0.116303
GO_SCAVENGER_RECEPTOR_ACTIVITY	24	0.01	Down	0.296263	0.0159079	0.116303
HP_DEHYDRATION	52	0.01	Down	0.216994	0.0159565	0.116472
GO_NEGATIVE_REGULATION_OF_PROTEIN_MATURATION	20	0.01	Down	0.173015	0.0159578	0.116472
GO_REGULATION_OF_NIK_NF_KAPPAB_SIGNALING	79	0.01	Down	0.269587	0.0159692	0.116472
GO_LATE_ENDOSOME	227	0.01	Down	0.157607	0.0159975	0.116562
GO_RESPONSE_TO_OXYGEN_RADICAL	24	0.01	Down	0.252718	0.0160069	0.116562
GO_SIGNAL_SEQUENCE_BINDING	45	0.01	Up	0.10898	0.0161034	0.117172
GO_MEDIATOR_COMPLEX	41	0.01	Up	0.0866064	0.0162773	0.118258
GO_VACUOLAR_MEMBRANE	364	0.01	Down	0.148592	0.0162785	0.118258
GO_REGULATION_OF_LIPID_CATABOLIC_PROCESS	43	0.01	Down	0.172364	0.0162975	0.118302
GO_CORTICAL_CYTOSKELETON	89	0.01	Down	0.160092	0.0165053	0.119716
GO_NEGATIVE_REGULATION_OF_T_CELL_DIFFERENTIATION	28	0.01	Down	0.337782	0.0165246	0.119761
HP_PRENATAL_MATERNAL_ABNORMALITY	83	0.01	Down	0.165098	0.0167516	0.12131
GO_PEPTIDE_ALPHA_N_ACETYLTRANSFERASE_ACTIVITY	10	0.01	Up	0.0924498	0.0168186	0.121699
GO_TRNA_MODIFICATION	85	0.01	Up	0.103603	0.0168418	0.121771
GO_DAMAGED_DNA_BINDING	62	0.01	Up	0.096338	0.0169409	0.122391
GO_REGULATION_OF_MRNA_CATABOLIC_PROCESS	189	0.01	Up	0.112446	0.0169568	0.122409
HP_MACULAR_PURPURA	43	0.01	Down	0.287801	0.0169863	0.122526
GO_POSITIVE_REGULATION_OF_TYPE_I_INTERFERON_MEDIATED_SIGNALING_PATHWAY	11	0.01	Down	0.609151	0.0170393	0.122719
GO_POSITIVE_REGULATION_OF_HISTONE_METHYLATION	33	0.01	Up	0.0886041	0.0170532	0.122719
GO_GLOMERULAR_EPITHELIUM_DEVELOPMENT	16	0.01	Down	0.148377	0.0170532	0.122719
HP_ABNORMAL_DELIVERY	75	0.01	Down	0.168893	0.0172562	0.124082
GO_VIRAL_LIFE_CYCLE	285	0.01	Down	0.202105	0.0172909	0.124234
GO_MACROMOLECULE_DEACYLATION	96	0.01	Up	0.101392	0.0173414	0.124398
GO_NEGATIVE_REGULATION_OF_OSTEOCLAST_DIFFERENTIATION	19	0.01	Down	0.258962	0.0173502	0.124398
HP_UVEITIS	19	0.01	Down	0.264652	0.0173543	0.124398
GO_NUCLEAR_TRANSCRIBED_MRNA_CATABOLIC_PROCESS	180	0.01	Up	0.0756065	0.0174213	0.12478
GO_SENSORY_PERCEPTION_OF_PAIN	59	0.01	Down	0.254687	0.0175252	0.125427
GO_LIPID_TRANSPORTER_ACTIVITY	97	0.01	Down	0.16633	0.0175902	0.125793
HP_ATELECTASIS	57	0.01	Down	0.154957	0.0176249	0.125943
GO_CHROMATIN_ORGANIZATION_INVOLVED_IN_REGULATION_OF_TRANSCRIPTION	99	0.01	Up	0.101021	0.0176652	0.126133
GO_CATALYTIC_COMPLEX	1260	0.01	Up	0.0896391	0.0177825	0.126872
GO_HISTONE_METHYLATION	120	0.01	Up	0.0965252	0.017896	0.127489
GO_NUCLEOTIDE_BINDING_DOMAIN_LEUCINE_RICH_REPEAT_CONTAINING_RECEPTOR_SIGNALING_PATHWAY	37	0.01	Down	0.151087	0.0178969	0.127489
GO_MAINTENANCE_OF_CELL_POLARITY	14	0.01	Down	0.355763	0.0179687	0.127902
GO_CYTOKINE_RECEPTOR_BINDING	136	0.01	Down	0.247125	0.0179829	0.127903
HP_ABNORMAL_LARGE_INTESTINE_MORPHOLOGY	161	0.01	Down	0.194784	0.0180086	0.127945
HP_INCREASED_CIRCULATING_IGM_LEVEL	13	0.01	Down	0.250373	0.0180167	0.127945
GO_NUCLEOLUS	824	0.01	Up	0.107291	0.0180769	0.128273
GO_POSITIVE_REGULATION_OF_CELLULAR_EXTRAVASATION	15	0.01	Down	0.32686	0.0181615	0.128752
GO_ENZYME_ACTIVATOR_ACTIVITY	413	0.01	Down	0.165326	0.0181724	0.128752
HP_MENORRHAGIA	22	0.01	Down	0.177276	0.0182585	0.129241
GO_CYTOPLASMIC_STRESS_GRANULE	65	0.01	Up	0.0887698	0.0182697	0.129241
HP_ABNORMAL_CAUDATE_NUCLEUS_MORPHOLOGY	17	0.01	Down	0.247787	0.0182838	0.129241
GO_TRIGLYCERIDE_METABOLIC_PROCESS	66	0.01	Down	0.179247	0.0184303	0.130176
GO_TERTIARY_GRANULE_LUMEN	43	0.01	Down	0.332603	0.0185241	0.130739
GO_POSTTRANSCRIPTIONAL_REGULATION_OF_GENE_EXPRESSION	561	0.01	Up	0.110379	0.0187459	0.132202
GO_NATURAL_KILLER_CELL_DIFFERENTIATION	15	0.01	Down	0.333669	0.0188045	0.132416
GO_NEGATIVE_REGULATION_OF_MULTICELLULAR_ORGANISMAL_PROCESS	824	0.01	Down	0.195678	0.0188051	0.132416
HP_INCREASED_LDL_CHOLESTEROL_CONCENTRATION	17	0.01	Down	0.239818	0.0188679	0.132756
HP_ABNORMALITY_OF_THE_VERTEBRAL_ENDPLATES	23	0.01	Down	0.343651	0.0189	0.13288
GO_REPLACEMENT_OSSIFICATION	20	0.01	Down	0.29997	0.0189267	0.132965
HP_ABDOMINAL_WALL_MUSCLE_WEAKNESS	10	0.01	Up	0.136324	0.0189451	0.132993
GO_PROTEIN_ACYLATION	217	0.01	Up	0.117126	0.0190265	0.133462
GO_CHROMOSOMAL_REGION	271	0.01	Up	0.0920064	0.0191123	0.13383
GO_ALCOHOL_METABOLIC_PROCESS	270	0.01	Down	0.150376	0.0191154	0.13383
HP_ARTERIOSCLEROSIS	60	0.01	Down	0.225178	0.0191227	0.13383
GO_NEGATIVE_REGULATION_OF_PEPTIDE_SECRETION	76	0.01	Down	0.285756	0.0191496	0.133916
GO_REGULATION_OF_CELL_SIZE	151	0.01	Down	0.173392	0.0192677	0.134536
GO_NEGATIVE_REGULATION_OF_LIPID_LOCALIZATION	30	0.01	Down	0.163404	0.0192677	0.134536
GO_N_TERMINAL_PROTEIN_AMINO_ACID_ACETYLATION	15	0.01	Up	0.0938613	0.0194142	0.135456
GO_FATTY_ACID_BETA_OXIDATION	69	0.01	Down	0.102024	0.0194295	0.13546
GO_POSITIVE_REGULATION_OF_DNA_BINDING_TRANSCRIPTION_FACTOR_ACTIVITY	209	0.01	Down	0.196484	0.0194802	0.135701
HP_ABNORMALITY_OF_TEMPERATURE_REGULATION	251	0.01	Down	0.214161	0.0194936	0.135701
GO_INO80_TYPE_COMPLEX	27	0.01	Up	0.081202	0.0195705	0.136133
HP_SUBCUTANEOUS_HEMORRHAGE	147	0.01	Down	0.227738	0.0196124	0.136321
GO_POSITIVE_REGULATION_OF_STRESS_ACTIVATED_PROTEIN_KINASE_SIGNALING_CASCADE	132	0.01	Down	0.203069	0.0197563	0.137216
HP_ELEVATED_ERYTHROCYTE_SEDIMENTATION_RATE	20	0.01	Down	0.243216	0.019784	0.137305
GO_RIBOSOMAL_SMALL_SUBUNIT_BIOGENESIS	65	0.01	Up	0.0697246	0.0198353	0.137557
HP_IMMUNOLOGIC_HYPERSENSITIVITY	120	0.01	Down	0.224488	0.0199068	0.137948
HP_ABNORMALITY_OF_THE_GINGIVA	152	0.01	Down	0.20848	0.0199511	0.138151
HP_PAROXYSMAL_VENTRICULAR_TACHYCARDIA	18	0.01	Down	0.17283	0.0200012	0.138331
GO_NEUROPEPTIDE_RECEPTOR_BINDING	15	0.01	Up	0.226141	0.0200073	0.138331
GO_TRNA_TRANSPORT	35	0.01	Up	0.0718521	0.0200445	0.138484
GO_PROTEIN_LOCALIZATION_TO_CELL_SURFACE	52	0.01	Down	0.178742	0.0200787	0.138615
GO_INTRACILIARY_RETROGRADE_TRANSPORT	11	0.01	Down	0.132703	0.0201073	0.138709
GO_REGULATION_OF_HISTONE_METHYLATION	54	0.01	Up	0.0867556	0.020137	0.138809
GO_ACETYLTRANSFERASE_ACTIVITY	90	0.01	Up	0.0781972	0.02027	0.139621
GO_REGULATION_OF_SYNAPTIC_TRANSMISSION_GABAERGIC	22	0.01	Up	0.15585	0.0203211	0.139868
HP_EXCESSIVE_DAYTIME_SOMNOLENCE	47	0.01	Down	0.245207	0.0204924	0.140941
GO_REGULATION_OF_ALCOHOL_BIOSYNTHETIC_PROCESS	58	0.01	Down	0.235229	0.0206114	0.141627
GO_SYNAPTIC_VESICLE_BUDDING	10	0.01	Down	0.231515	0.020623	0.141627
HP_ABNORMAL_ALDOLASE_LEVEL	19	0.01	Down	0.126749	0.0206446	0.141669
HP_FEVER	198	0.01	Down	0.225036	0.0207305	0.142152
GO_PURINERGIC_NUCLEOTIDE_RECEPTOR_SIGNALING_PATHWAY	18	0.01	Down	0.330602	0.0207805	0.142388
GO_SHORT_CHAIN_FATTY_ACID_METABOLIC_PROCESS	13	0.01	Down	0.113889	0.0208073	0.142432
GO_OXIDOREDUCTASE_ACTIVITY_ACTING_ON_NAD_P_H	89	0.01	Down	0.144649	0.0208179	0.142432
HP_CEREBRAL_CALCIFICATION	101	0.01	Down	0.154559	0.0209906	0.143506
GO_NEGATIVE_REGULATION_OF_EPITHELIAL_TO_MESENCHYMAL_TRANSITION	26	0.01	Up	0.129911	0.0210369	0.143715
HP_ASPIRATION_PNEUMONIA	22	0.01	Down	0.332419	0.0212979	0.14539
GO_POSITIVE_REGULATION_OF_CHROMOSOME_ORGANIZATION	162	0.01	Up	0.111231	0.0214069	0.146025
GO_PURINE_NUCLEOSIDE_CATABOLIC_PROCESS	10	0.01	Down	0.254218	0.0214651	0.146313
GO_CCR4_NOT_COMPLEX	16	0.01	Up	0.091712	0.0216281	0.147315
GO_FAT_SOLUBLE_VITAMIN_METABOLIC_PROCESS	21	0.01	Down	0.323674	0.0217229	0.147851
HP_INFERTILITY	87	0.01	Down	0.169421	0.0217571	0.147974
GO_REGULATION_OF_T_CELL_CHEMOTAXIS	10	0.01	Down	0.459751	0.0218303	0.148274
GO_ANTIBACTERIAL_HUMORAL_RESPONSE	16	0.01	Down	0.613154	0.0218335	0.148274
GO_SENSORY_PERCEPTION_OF_TASTE	17	0.01	Down	0.301413	0.0218791	0.148474
GO_CILIARY_PLASM	98	0.01	Down	0.143597	0.0218997	0.148503
GO_NUCLEAR_CYCLIN_DEPENDENT_PROTEIN_KINASE_HOLOENZYME_COMPLEX	12	0.01	Up	0.0994687	0.0221094	0.149815
GO_CELL_SUBSTRATE_ADHESION	274	0.01	Down	0.195153	0.0221518	0.149892
GO_NUCLEAR_PERIPHERY	117	0.01	Up	0.0925528	0.022154	0.149892
GO_P_BODY_ASSEMBLY	19	0.01	Up	0.0993191	0.0221793	0.149892
GO_PROSTAGLANDIN_TRANSPORT	12	0.01	Down	0.306742	0.0221863	0.149892
GO_TRANSCRIPTION_PREINITIATION_COMPLEX_ASSEMBLY	32	0.01	Up	0.0821953	0.0222244	0.150039
GO_POSITIVE_REGULATION_BY_HOST_OF_VIRAL_TRANSCRIPTION	15	0.01	Up	0.103458	0.0222853	0.15034
GO_XENOBIOTIC_TRANSMEMBRANE_TRANSPORTER_ACTIVITY	20	0.01	Down	0.166876	0.0224138	0.151095
GO_POLY_PURINE_TRACT_BINDING	27	0.01	Up	0.110916	0.0224872	0.151479
GO_ENDOSOME	793	0.01	Down	0.145352	0.0225117	0.151532
GO_RESPONSE_TO_ETHER	11	0.01	Down	0.306787	0.0225545	0.151709
GO_POLY_A_BINDING	21	0.01	Up	0.12733	0.0226101	0.151972
GO_PEPTIDYL_METHIONINE_MODIFICATION	12	0.01	Up	0.105329	0.0227789	0.152986
GO_POSITIVE_REGULATION_OF_PROTEIN_LOCALIZATION_TO_CELL_PERIPHERY	58	0.01	Down	0.168295	0.0228062	0.152986
GO_EXTRACELLULAR_STRUCTURE_ORGANIZATION	252	0.01	Down	0.299652	0.0228111	0.152986
HP_INFLAMMATORY_ABNORMALITY_OF_THE_EYE	116	0.01	Down	0.215227	0.0228471	0.153088
HP_ABNORMAL_ENZYME_COENZYME_ACTIVITY	165	0.01	Down	0.202102	0.0228714	0.153088
GO_CORNIFICATION	27	0.01	Down	0.173897	0.0228764	0.153088
GO_NEGATIVE_REGULATION_OF_CELL_MATRIX_ADHESION	35	0.01	Down	0.294963	0.0229309	0.153341
GO_NUCLEAR_RECEPTOR_TRANSCRIPTION_COACTIVATOR_ACTIVITY	55	0.01	Up	0.100916	0.0229974	0.153673
HP_OSTEOLYSIS	58	0.01	Down	0.252946	0.0230631	0.154
GO_HISTONE_MRNA_CATABOLIC_PROCESS	12	0.01	Up	0.085257	0.0232507	0.15514
GO_POSITIVE_REGULATION_OF_NITRIC_OXIDE_SYNTHASE_BIOSYNTHETIC_PROCESS	13	0.01	Down	0.17796	0.0234468	0.156335
GO_REGULATION_OF_EPITHELIAL_CELL_MIGRATION	189	0.01	Down	0.165988	0.0234818	0.156454
GO_NEGATIVE_REGULATION_OF_BIOMINERALIZATION	20	0.01	Down	0.210488	0.0236124	0.15721
GO_POSITIVE_REGULATION_OF_TRANSPORT	712	0.01	Down	0.186456	0.0236943	0.157641
GO_TISSUE_HOMEOSTASIS	183	0.01	Down	0.232734	0.0240313	0.159767
GO_OUTER_DYNEIN_ARM_ASSEMBLY	16	0.01	Down	0.174915	0.024087	0.159975
GO_POSITIVE_REGULATION_OF_TRANSCRIPTION_INITIATION_FROM_RNA_POLYMERASE_II_PROMOTER	28	0.01	Up	0.0769557	0.0240974	0.159975
GO_CHOLESTEROL_BINDING	40	0.01	Down	0.107711	0.0241554	0.160152
GO_INTRAMOLECULAR_OXIDOREDUCTASE_ACTIVITY_TRANSPOSING_C_C_BONDS	10	0.01	Down	0.164912	0.0241624	0.160152
GO_PROTEASOME_ACCESSORY_COMPLEX	26	0.01	Up	0.0638822	0.0241858	0.160152
GO_REGULATION_OF_SYMBIOTIC_PROCESS	190	0.01	Down	0.230158	0.024194	0.160152
GO_CELL_PROJECTION_ASSEMBLY	504	0.01	Down	0.127495	0.0242311	0.160282
GO_POSITIVE_REGULATION_OF_VASOCONSTRICTION	17	0.01	Down	0.255742	0.0244281	0.161469
GO_POSITIVE_REGULATION_OF_MULTICELLULAR_ORGANISMAL_PROCESS	1213	0.01	Down	0.18788	0.0244862	0.161736
GO_GENERAL_TRANSCRIPTION_INITIATION_FACTOR_ACTIVITY	40	0.01	Up	0.0794641	0.0246748	0.162864
GO_PSEUDOPODIUM	15	0.01	Down	0.182895	0.0248863	0.164142
GO_INHIBITORY_POSTSYNAPTIC_POTENTIAL	12	0.01	Up	0.196991	0.0249143	0.164208
GO_PHOSPHOLIPASE_C_ACTIVITY	19	0.01	Down	0.356034	0.0250589	0.165043
GO_REGULATION_OF_CELL_DEATH	1227	0.01	Down	0.17097	0.0250947	0.165161
GO_CIRCADIAN_REGULATION_OF_GENE_EXPRESSION	60	0.01	Up	0.12002	0.0251601	0.165414
GO_MRNA_MODIFICATION	23	0.01	Up	0.0959356	0.0251694	0.165414
GO_CELL_RECOGNITION	86	0.01	Down	0.305761	0.0252091	0.165483
HP_HEMOLYTIC_ANEMIA	81	0.01	Down	0.168882	0.0252272	0.165483
GO_POSITIVE_REGULATION_OF_CATALYTIC_ACTIVITY	1111	0.01	Down	0.169776	0.0252364	0.165483
GO_PROGRAMMED_NECROTIC_CELL_DEATH	38	0.01	Down	0.182461	0.0252579	0.165483
GO_ORGANIC_HYDROXY_COMPOUND_METABOLIC_PROCESS	376	0.01	Down	0.159779	0.0252701	0.165483
GO_NEGATIVE_REGULATION_OF_PRODUCTION_OF_MIRNAS_INVOLVED_IN_GENE_SILENCING_BY_MIRNA	12	0.01	Down	0.286713	0.0252891	0.16549
GO_DENDRITIC_CELL_CYTOKINE_PRODUCTION	12	0.01	Down	0.22569	0.02556	0.167143
GO_ACTIN_FILAMENT_BINDING	154	0.01	Down	0.156675	0.0255821	0.167168
GO_N_GLYCAN_PROCESSING	18	0.01	Down	0.149673	0.0256716	0.167633
GO_CYTOSOLIC_CALCIUM_ION_TRANSPORT	122	0.01	Down	0.227085	0.0256964	0.167676
GO_ACUTE_PHASE_RESPONSE	23	0.01	Down	0.418971	0.0257335	0.167799
GO_GUANYL_NUCLEOTIDE_EXCHANGE_FACTOR_ACTIVITY	190	0.01	Down	0.12688	0.0257993	0.168108
HP_HYPOMETRIC_SACCADES	10	0.01	Down	0.143154	0.02589	0.168579
GO_RNA_POLYMERASE_II_PREINITIATION_COMPLEX_ASSEMBLY	21	0.01	Up	0.0942642	0.0259135	0.168612
GO_PEPTIDYL_TYROSINE_MODIFICATION	261	0.01	Down	0.212789	0.0259321	0.168614
GO_U12_TYPE_SPLICEOSOMAL_COMPLEX	24	0.01	Up	0.12405	0.0260769	0.169435
HP_ABNORMALITY_OF_EPIDERMAL_MORPHOLOGY	38	0.01	Down	0.198691	0.0261606	0.169652
GO_POSITIVE_REGULATION_OF_SMALL_MOLECULE_METABOLIC_PROCESS	107	0.01	Down	0.223344	0.0261616	0.169652
GO_SMALL_NUCLEOLAR_RIBONUCLEOPROTEIN_COMPLEX	25	0.01	Up	0.104038	0.0261658	0.169652
GO_NEGATIVE_REGULATION_OF_GENE_EXPRESSION_EPIGENETIC	73	0.01	Up	0.130755	0.0261888	0.169681
GO_RESPONSE_TO_IRON_ION	25	0.01	Down	0.191488	0.0262451	0.169762
HP_ABNORMAL_ST_SEGMENT	20	0.01	Down	0.178785	0.0262512	0.169762
HP_ABNORMALITY_OF_THE_METOPIC_SUTURE	46	0.01	Up	0.084413	0.0262632	0.169762
GO_REGULATION_OF_FC_RECEPTOR_MEDIATED_STIMULATORY_SIGNALING_PATHWAY	11	0.01	Down	0.323408	0.0262753	0.169762
GO_RHO_PROTEIN_SIGNAL_TRANSDUCTION	108	0.01	Down	0.157886	0.026345	0.170074
GO_POSITIVE_REGULATION_OF_DEPHOSPHORYLATION	50	0.01	Down	0.180404	0.0263608	0.170074
HP_ABNORMAL_SIZE_OF_THE_PALPEBRAL_FISSURES	197	0.01	Up	0.0976979	0.0264153	0.170306
HP_PERIPHERAL_ARTERIAL_STENOSIS	18	0.01	Down	0.273952	0.0264837	0.170627
GO_RESPONSE_TO_AMINE	34	0.01	Down	0.188048	0.0265543	0.170888
GO_BASEMENT_MEMBRANE	67	0.01	Down	0.215965	0.0265614	0.170888
GO_REGULATION_OF_SIGNAL_TRANSDUCTION_BY_P53_CLASS_MEDIATOR	156	0.01	Up	0.126039	0.0266226	0.171093
GO_BRANCH_ELONGATION_OF_AN_EPITHELIUM	13	0.01	Up	0.216554	0.0266369	0.171093
GO_ASTROCYTE_DEVELOPMENT	31	0.01	Down	0.229101	0.0266493	0.171093
GO_VACUOLE_ORGANIZATION	160	0.01	Down	0.121843	0.0267056	0.171334
HP_METHYLMALONIC_ACIDEMIA	12	0.01	Down	0.11449	0.0267817	0.171667
GO_NEGATIVE_REGULATION_OF_ERK1_AND_ERK2_CASCADE	54	0.01	Down	0.184713	0.0267949	0.171667
GO_TYPE_I_INTERFERON_PRODUCTION	107	0.01	Down	0.1873	0.0268401	0.171836
HP_ASYMMETRIC_GROWTH	34	0.01	Up	0.117914	0.0269746	0.172577
GO_REGULATION_OF_BODY_FLUID_LEVELS	343	0.01	Down	0.186536	0.0270272	0.172793
HP_CONGENITAL_DIAPHRAGMATIC_HERNIA	58	0.01	Up	0.0924106	0.0271738	0.173522
GO_SIGNAL_TRANSDUCTION_BY_PROTEIN_PHOSPHORYLATION	689	0.01	Down	0.181848	0.027179	0.173522
GO_REGULATION_OF_INTRINSIC_APOPTOTIC_SIGNALING_PATHWAY_IN_RESPONSE_TO_DNA_DAMAGE	37	0.01	Down	0.28479	0.0272853	0.174079
GO_HISTONE_METHYLTRANSFERASE_ACTIVITY	50	0.01	Up	0.096258	0.027326	0.174218
GO_SUPRAMOLECULAR_FIBER_ORGANIZATION	559	0.01	Down	0.155739	0.0273967	0.174547
GO_NEGATIVE_REGULATION_OF_ALPHA_BETA_T_CELL_ACTIVATION	22	0.01	Down	0.261329	0.0274172	0.174556
GO_REGULATION_OF_CELLULAR_EXTRAVASATION	22	0.01	Down	0.31988	0.0275678	0.175393
GO_HISTONE_LYSINE_N_METHYLTRANSFERASE_ACTIVITY	40	0.01	Up	0.101425	0.0275869	0.175393
HP_DESQUAMATION_OF_SKIN_SOON_AFTER_BIRTH	12	0.01	Down	0.285057	0.0277092	0.176049
GO_NEGATIVE_REGULATION_OF_TYPE_I_INTERFERON_PRODUCTION	37	0.01	Down	0.204295	0.027831	0.1767
HP_ABNORMAL_CIRCULATING_LIPID_CONCENTRATION	160	0.01	Down	0.164107	0.0278685	0.176706
GO_REGULATION_OF_ENDOTHELIAL_CELL_DIFFERENTIATION	29	0.01	Down	0.202054	0.0278705	0.176706
GO_ACTIN_CYTOSKELETON_REORGANIZATION	86	0.01	Down	0.143465	0.028186	0.178563
HP_SICK_SINUS_SYNDROME	18	0.01	Down	0.177235	0.0282023	0.178563
GO_AXONEMAL_DYNEIN_COMPLEX	15	0.01	Down	0.230178	0.0282349	0.178646
GO_MHC_CLASS_II_PROTEIN_COMPLEX_BINDING	10	0.01	Down	0.566362	0.0283499	0.179249
GO_CUL4_RING_E3_UBIQUITIN_LIGASE_COMPLEX	30	0.01	Up	0.0845674	0.0283858	0.179353
GO_CELLULAR_RESPONSE_TO_CADMIUM_ION	25	0.01	Down	0.29082	0.0284145	0.179361
GO_POSITIVE_REGULATION_OF_MOLECULAR_FUNCTION	1373	0.01	Down	0.168491	0.0284261	0.179361
GO_RNA_POLYMERASE_II_HOLOENZYME	71	0.01	Up	0.0688263	0.028823	0.18174
GO_POSITIVE_REGULATION_OF_CYTOSKELETON_ORGANIZATION	191	0.01	Down	0.163915	0.0288994	0.182096
HP_ABNORMAL_LEUKOCYTE_COUNT	260	0.01	Down	0.210078	0.0289396	0.182224
GO_POSITIVE_REGULATION_OF_ORGANIC_ACID_TRANSPORT	26	0.01	Down	0.184318	0.0289988	0.182471
GO_CELLULAR_RESPONSE_TO_TOXIC_SUBSTANCE	88	0.01	Down	0.196178	0.0291785	0.183476
GO_POSITIVE_REGULATION_OF_TRANSPORTER_ACTIVITY	83	0.01	Down	0.205028	0.0292541	0.183718
GO_SMALL_GTPASE_MEDIATED_SIGNAL_TRANSDUCTION	429	0.01	Down	0.14091	0.029257	0.183718
GO_PROTEIN_DNA_COMPLEX_SUBUNIT_ORGANIZATION	189	0.01	Up	0.0845402	0.0293422	0.184013
GO_ACTIN_FILAMENT_BASED_TRANSPORT	15	0.01	Down	0.233382	0.0293633	0.184013
GO_PROTEIN_METHYLATION	155	0.01	Up	0.0935725	0.0293664	0.184013
HP_THYROIDITIS	24	0.01	Down	0.224992	0.0293843	0.184013
GO_ANTIMICROBIAL_HUMORAL_RESPONSE	38	0.01	Down	0.56252	0.0294993	0.184607
GO_PLATELET_MORPHOGENESIS	17	0.01	Down	0.12616	0.0295285	0.184664
GO_LONG_CHAIN_FATTY_ACID_TRANSPORTER_ACTIVITY	14	0.01	Down	0.230562	0.029667	0.185403
GO_B_CELL_ACTIVATION_INVOLVED_IN_IMMUNE_RESPONSE	56	0.01	Down	0.210018	0.029724	0.185633
GO_MYELOID_CELL_APOPTOTIC_PROCESS	26	0.01	Down	0.350262	0.0298071	0.185955
GO_POSITIVE_REGULATION_OF_CELL_DIFFERENTIATION	726	0.01	Down	0.186323	0.0298463	0.185955
GO_POSITIVE_REGULATION_OF_CELL_POPULATION_PROLIFERATION	594	0.01	Down	0.215292	0.0298509	0.185955
GO_VENTRICULAR_SEPTUM_MORPHOGENESIS	34	0.01	Up	0.145617	0.0298728	0.185955
HP_ABNORMAL_CIRCULATING_SERINE_FAMILY_AMINO_ACID_CONCENTRATION	16	0.01	Down	0.154357	0.0298769	0.185955
GO_STARTLE_RESPONSE	14	0.01	Up	0.108088	0.0299033	0.185993
HP_ABNORMALITY_OF_THE_ABDOMINAL_ORGANS	883	0.01	Down	0.150842	0.0299861	0.186381
GO_POSITIVE_REGULATION_OF_INTERFERON_ALPHA_PRODUCTION	17	0.01	Down	0.273819	0.0300291	0.186425
GO_PURINE_CONTAINING_COMPOUND_CATABOLIC_PROCESS	48	0.01	Down	0.1604	0.0300338	0.186425
GO_PROSTANOID_BIOSYNTHETIC_PROCESS	18	0.01	Down	0.480065	0.0300804	0.186549
HP_CHILLS	11	0.01	Down	0.306503	0.0300944	0.186549
GO_REGULATION_OF_TRANSCRIPTION_ELONGATION_FROM_RNA_POLYMERASE_II_PROMOTER	26	0.01	Up	0.0687651	0.0301881	0.186992
GO_SARCOPLASMIC_RETICULUM_CALCIUM_ION_TRANSPORT	25	0.01	Down	0.271817	0.0302068	0.186992
HP_HYPERLIPIDEMIA	74	0.01	Down	0.173876	0.0303342	0.187654
GO_DNA_CONFORMATION_CHANGE	243	0.01	Up	0.101686	0.0303914	0.187882
GO_REGULATION_OF_BONE_MINERALIZATION	48	0.01	Down	0.205218	0.030444	0.18808
GO_POST_MRNA_RELEASE_SPLICEOSOMAL_COMPLEX	14	0.01	Up	0.0701259	0.0304781	0.188084
HP_ABNORMAL_TRACHEOBRONCHIAL_MORPHOLOGY	196	0.01	Down	0.166728	0.030502	0.188084
GO_RIBONUCLEOSIDE_CATABOLIC_PROCESS	17	0.01	Down	0.21958	0.0305406	0.188084
HP_ABNORMAL_BREATH_SOUND	39	0.01	Down	0.327442	0.0305447	0.188084
GO_DNA_BINDING_TRANSCRIPTION_REPRESSOR_ACTIVITY	204	0.01	Up	0.125844	0.0305472	0.188084
GO_CARBOXYLIC_ESTER_HYDROLASE_ACTIVITY	97	0.01	Down	0.189474	0.0306308	0.188472
GO_POSITIVE_REGULATION_OF_EXOCYTOSIS	74	0.01	Down	0.195592	0.0307142	0.188775
GO_DETOXIFICATION	92	0.01	Down	0.198357	0.0307212	0.188775
HP_OSTEOLYSIS_INVOLVING_BONES_OF_THE_UPPER_LIMBS	17	0.01	Down	0.330275	0.0308705	0.189547
GO_GLUCURONOSYLTRANSFERASE_ACTIVITY	21	0.01	Up	0.203366	0.0308882	0.189547
GO_CYTOPLASMIC_PATTERN_RECOGNITION_RECEPTOR_SIGNALING_PATHWAY	64	0.01	Down	0.152579	0.0309187	0.189581
GO_WOUND_HEALING_SPREADING_OF_EPIDERMAL_CELLS	14	0.01	Down	0.479728	0.0309442	0.189581
GO_CELLULAR_RESPONSE_TO_CAMP	36	0.01	Down	0.174782	0.0309558	0.189581
GO_REGULATION_OF_TRIGLYCERIDE_METABOLIC_PROCESS	29	0.01	Down	0.196711	0.0309862	0.18964
GO_NEGATIVE_REGULATION_OF_CYTOKINE_PRODUCTION_INVOLVED_IN_INFLAMMATORY_RESPONSE	14	0.01	Down	0.254578	0.0311858	0.190735
GO_REGULATION_OF_VASCULAR_PERMEABILITY	35	0.01	Down	0.184459	0.0313007	0.191294
GO_PHOSPHATIDYLETHANOLAMINE_METABOLIC_PROCESS	22	0.01	Down	0.146084	0.031319	0.191294
HP_ABNORMALITY_OF_MOUTH_SHAPE	186	0.01	Up	0.0957845	0.0316527	0.193031
GO_CELLULAR_RESPONSE_TO_ZINC_ION	11	0.01	Down	0.30928	0.0316563	0.193031
GO_REGULATION_OF_VENTRICULAR_CARDIAC_MUSCLE_CELL_ACTION_POTENTIAL	11	0.01	Down	0.180206	0.0316665	0.193031
GO_APICAL_JUNCTION_ASSEMBLY	62	0.01	Down	0.143908	0.0318456	0.193888
HP_FEMORAL_HERNIA	14	0.01	Up	0.190461	0.0318657	0.193888
GO_NEGATIVE_REGULATION_OF_PEPTIDYL_TYROSINE_PHOSPHORYLATION	45	0.01	Down	0.220624	0.0318706	0.193888
GO_RNA_DECAPPING	13	0.01	Up	0.110358	0.0319058	0.193974
GO_PLATELET_AGGREGATION	48	0.01	Down	0.246944	0.0319868	0.194337
GO_RNA_CATABOLIC_PROCESS	363	0.01	Up	0.105439	0.0320618	0.194664
GO_AXONAL_GROWTH_CONE	31	0.01	Down	0.150738	0.0321048	0.1947
GO_REGULATION_OF_RIBONUCLEASE_ACTIVITY	11	0.01	Down	0.422722	0.0321101	0.1947
GO_REGULATION_OF_TUMOR_NECROSIS_FACTOR_MEDIATED_SIGNALING_PATHWAY	46	0.01	Down	0.192926	0.0321843	0.19502
GO_ORGANIC_ACID_TRANSPORT	223	0.01	Down	0.175938	0.0323071	0.195635
GO_ACTIN_FILAMENT_BASED_MOVEMENT	92	0.01	Down	0.145497	0.0323529	0.195783
HP_ABNORMALITY_OF_THE_AXILLARY_HAIR	24	0.01	Down	0.258025	0.0323849	0.195804
GO_ONE_CARBON_METABOLIC_PROCESS	31	0.01	Down	0.194399	0.0324479	0.195804
HP_ILEUS	11	0.01	Down	0.295067	0.032451	0.195804
HP_PROGRESSIVE_VISUAL_LOSS	82	0.01	Down	0.173619	0.0324513	0.195804
GO_PHOSPHATIDYLINOSITOL_4_5_BISPHOSPHATE_BINDING	63	0.01	Down	0.135899	0.0324728	0.195804
GO_POSITIVE_REGULATION_OF_VACUOLE_ORGANIZATION	12	0.01	Down	0.11351	0.0325225	0.195804
GO_REGULATION_OF_PROTEIN_LOCALIZATION_TO_CELL_PERIPHERY	108	0.01	Down	0.141254	0.0325301	0.195804
GO_FAD_BINDING	27	0.01	Down	0.164226	0.032544	0.195804
GO_HETEROCHROMATIN	66	0.01	Up	0.0850964	0.0325542	0.195804
HP_ABNORMAL_BLISTERING_OF_THE_SKIN	44	0.01	Down	0.216931	0.0325699	0.195804
GO_ENDOTHELIAL_CELL_PROLIFERATION	117	0.01	Down	0.196802	0.0325966	0.195836
GO_RNA_POLYMERASE_COMPLEX	98	0.01	Up	0.0728437	0.0326946	0.196247
GO_NUCLEOSOME_ORGANIZATION	99	0.01	Up	0.0890058	0.0327079	0.196247
GO_POSITIVE_REGULATION_OF_ION_TRANSMEMBRANE_TRANSPORT	112	0.01	Down	0.215277	0.0327796	0.196549
GO_POSITIVE_REGULATION_OF_OXIDATIVE_STRESS_INDUCED_CELL_DEATH	12	0.01	Up	0.113339	0.0328141	0.196627
HP_RECURRENT_APHTHOUS_STOMATITIS	21	0.01	Down	0.222506	0.0329192	0.197128
GO_REGULATION_OF_TRANSCRIPTION_FROM_RNA_POLYMERASE_II_PROMOTER_IN_RESPONSE_TO_HYPOXIA	74	0.01	Up	0.089782	0.0329907	0.197428
GO_GANGLIOSIDE_METABOLIC_PROCESS	19	0.01	Down	0.158106	0.0330134	0.197434
HP_RAPIDLY_PROGRESSIVE	35	0.01	Down	0.233919	0.0330855	0.197678
GO_POSITIVE_REGULATION_OF_PROTEIN_SERINE_THREONINE_KINASE_ACTIVITY	269	0.01	Down	0.187865	0.0331143	0.197678
GO_HELICASE_ACTIVITY	145	0.01	Up	0.0925081	0.0331189	0.197678
HP_TYPE_II_LISSENCEPHALY	16	0.01	Down	0.13058	0.0332043	0.198017
HP_ABNORMALITY_OF_THE_DISTAL_PHALANX_OF_THE_5TH_FINGER	11	0.01	Up	0.105431	0.0332308	0.198017
GO_HISTONE_H4_K16_ACETYLATION	20	0.01	Up	0.093125	0.0332403	0.198017
GO_LIPOPROTEIN_CATABOLIC_PROCESS	14	0.01	Down	0.24794	0.0333071	0.198285
GO_CIRCADIAN_RHYTHM	169	0.01	Up	0.132068	0.033379	0.198584
HP_HEPATITIS	53	0.01	Down	0.196315	0.0335331	0.199372
GO_NEGATIVE_REGULATION_OF_TRANSPORT	334	0.01	Down	0.194701	0.0336182	0.199704
HP_OSTEOLYSIS_INVOLVING_BONES_OF_THE_FEET	10	0.01	Down	0.321742	0.0336325	0.199704
GO_NEGATIVE_REGULATION_OF_ENDOTHELIAL_CELL_PROLIFERATION	36	0.01	Down	0.283644	0.0336862	0.199893
GO_NEGATIVE_REGULATION_OF_NUCLEOBASE_CONTAINING_COMPOUND_METABOLIC_PROCESS	1103	0.01	Up	0.12576	0.033738	0.200071
GO_TRANSCRIPTION_COACTIVATOR_ACTIVITY	240	0.01	Up	0.111586	0.0338051	0.20034
GO_SCF_DEPENDENT_PROTEASOMAL_UBIQUITIN_DEPENDENT_PROTEIN_CATABOLIC_PROCESS	86	0.01	Up	0.0866368	0.033861	0.200541
GO_NUCLEOTIDE_EXCISION_REPAIR	104	0.01	Up	0.0769203	0.0339795	0.201113
GO_SPLICEOSOMAL_SNRNP_ASSEMBLY	37	0.01	Up	0.0790952	0.0340505	0.201243
GO_HISTONE_METHYLTRANSFERASE_COMPLEX	72	0.01	Up	0.0662237	0.0340534	0.201243
GO_VASCULATURE_DEVELOPMENT	540	0.01	Down	0.188154	0.0340674	0.201243
GO_POSITIVE_REGULATION_OF_PROTEIN_LOCALIZATION_TO_SYNAPSE	10	0.01	Down	0.415614	0.0341161	0.201401
HP_ABNORMAL_CIRCULATING_IGM_LEVEL	25	0.01	Down	0.173591	0.0341554	0.201503
HP_ABNORMALITY_OF_THE_RECTUM	81	0.01	Down	0.221394	0.0342129	0.201713
GO_CELLULAR_AMINO_ACID_CATABOLIC_PROCESS	90	0.01	Down	0.159838	0.0342365	0.201722
GO_MONOSACCHARIDE_BINDING	51	0.01	Down	0.113435	0.0343163	0.202012
GO_DNA_PACKAGING	138	0.01	Up	0.107951	0.0343297	0.202012
HP_ABNORMALITY_OF_THE_CEREBROSPINAL_FLUID	394	0.01	Down	0.126411	0.0344215	0.202226
GO_HISTONE_UBIQUITINATION	45	0.01	Up	0.0838532	0.0344247	0.202226
HP_ABNORMAL_LYMPHOCYTE_PHYSIOLOGY	174	0.01	Down	0.178108	0.0344323	0.202226
GO_CELLULAR_RESPONSE_TO_CHEMICAL_STRESS	295	0.01	Down	0.148481	0.0345723	0.202919
GO_CILIUM_MOVEMENT	85	0.01	Down	0.164483	0.0347148	0.203587
GO_PROTEIN_DEACETYLASE_ACTIVITY	27	0.01	Up	0.0958489	0.0347543	0.203587
HP_PERIPHERAL_DEMYELINATION	39	0.01	Down	0.172246	0.0347556	0.203587
GO_RESPONSE_TO_TOXIC_SUBSTANCE	174	0.01	Down	0.19206	0.0347822	0.203587
GO_ANCHORING_JUNCTION	671	0.01	Down	0.143757	0.0347972	0.203587
GO_PHOSPHOTYROSINE_RESIDUE_BINDING	36	0.01	Down	0.237499	0.0348432	0.203726
GO_CELLULAR_RESPONSE_TO_VITAMIN_D	12	0.01	Up	0.170146	0.034895	0.203899
GO_LEADING_EDGE_MEMBRANE	136	0.01	Down	0.1573	0.0349248	0.203943
GO_CELLULAR_LIPID_METABOLIC_PROCESS	826	0.01	Down	0.13975	0.034963	0.203994
GO_OXIDOREDUCTASE_ACTIVITY_ACTING_ON_THE_CH_NH_GROUP_OF_DONORS	20	0.01	Down	0.145092	0.0349977	0.203994
GO_TELOMERE_ORGANIZATION	143	0.01	Up	0.105665	0.0350022	0.203994
HP_ACIDEMIA	19	0.01	Down	0.0915423	0.0350361	0.203994
HP_BLEPHAROPHIMOSIS	91	0.01	Up	0.103728	0.0350646	0.203994
GO_TRANSCRIPTION_REGULATOR_COMPLEX	318	0.01	Up	0.119533	0.035067	0.203994
GO_NECROTIC_CELL_DEATH	44	0.01	Down	0.169951	0.0352669	0.204806
GO_CHROMATIN_DNA_BINDING	83	0.01	Up	0.0909175	0.0352749	0.204806
HP_CARDIAC_ARREST	81	0.01	Down	0.136363	0.035294	0.204806
GO_POSITIVE_REGULATION_OF_SISTER_CHROMATID_COHESION	10	0.01	Up	0.121976	0.03531	0.204806
GO_LAMELLIPODIUM	182	0.01	Down	0.118949	0.0353504	0.204806
GO_POSITIVE_REGULATION_OF_EPITHELIAL_CELL_MIGRATION	122	0.01	Down	0.157241	0.0353586	0.204806
GO_REPRESSING_TRANSCRIPTION_FACTOR_BINDING	64	0.01	Up	0.0885959	0.035363	0.204806
GO_90S_PRERIBOSOME	27	0.01	Up	0.0514393	0.0354193	0.204907
GO_TRANSCRIPTION_ELONGATION_FROM_RNA_POLYMERASE_I_PROMOTER	29	0.01	Up	0.0709205	0.0354251	0.204907
GO_NUCLEAR_CHROMOSOME_TELOMERIC_REGION	100	0.01	Up	0.0989185	0.0355924	0.205745
HP_ABNORMALITY_OF_BLOOD_AND_BLOOD_FORMING_TISSUES	915	0.01	Down	0.165575	0.0357153	0.206325
GO_COLLAGEN_CONTAINING_EXTRACELLULAR_MATRIX	245	0.01	Down	0.303465	0.035759	0.206354
GO_NEGATIVE_REGULATION_OF_CELLULAR_AMIDE_METABOLIC_PROCESS	141	0.01	Up	0.123507	0.0357654	0.206354
GO_NEGATIVE_REGULATION_OF_CELL_CYCLE_G2_M_PHASE_TRANSITION	91	0.01	Up	0.0933051	0.0358303	0.206599
HP_PATELLAR_APLASIA	12	0.01	Up	0.109623	0.0358575	0.206626
GO_LYSOPHOSPHOLIPASE_ACTIVITY	19	0.01	Down	0.142016	0.0359288	0.206907
GO_MRNA_METHYLATION	15	0.01	Up	0.0732997	0.0359625	0.206971
HP_ABNORMAL_LACTATE_DEHYDROGENASE_LEVEL	38	0.01	Down	0.135809	0.0360313	0.207236
GO_RIBOSOME_BINDING	54	0.01	Up	0.0805029	0.0361886	0.208011
GO_TRANSLOCATION_OF_MOLECULES_INTO_HOST	10	0.01	Up	0.0904012	0.0362128	0.20802
GO_CYSTEINE_TYPE_ENDOPEPTIDASE_ACTIVITY	74	0.01	Down	0.196752	0.0362704	0.20822
GO_CELL_LEADING_EDGE	358	0.01	Down	0.131724	0.0363127	0.208332
GO_POSITIVE_REGULATION_OF_PROTEIN_CONTAINING_COMPLEX_ASSEMBLY	218	0.01	Down	0.176571	0.0364042	0.20862
GO_DEACETYLASE_ACTIVITY	40	0.01	Up	0.103553	0.0364084	0.20862
HP_INAPPROPRIATE_BEHAVIOR	28	0.01	Down	0.209418	0.0365304	0.209189
HP_RECURRENT_BRONCHOPULMONARY_INFECTIONS	11	0.01	Down	0.246602	0.0365647	0.209254
GO_TRANSCRIPTION_FACTOR_TFIID_COMPLEX	32	0.01	Up	0.0848867	0.0366272	0.209481
GO_HISTONE_H3_K14_ACETYLATION	12	0.01	Up	0.0890107	0.036812	0.210407
GO_CONVERGENT_EXTENSION	11	0.01	Up	0.127383	0.0369571	0.210992
HP_VENTRICULAR_FIBRILLATION	32	0.01	Down	0.145923	0.0369767	0.210992
GO_NEGATIVE_REGULATION_OF_EXTRINSIC_APOPTOTIC_SIGNALING_PATHWAY	79	0.01	Down	0.179832	0.0369878	0.210992
GO_FIBRINOLYSIS	15	0.01	Down	0.212197	0.0370064	0.210992
GO_BONE_MINERALIZATION	73	0.01	Down	0.193673	0.0370776	0.211188
HP_ABNORMALITY_OF_CORNEAL_STROMA	61	0.01	Down	0.228609	0.0370935	0.211188
GO_NUCLEAR_EXOSOME_RNASE_COMPLEX	16	0.01	Up	0.0778404	0.03711	0.211188
GO_ALPHA_AMINO_ACID_METABOLIC_PROCESS	150	0.01	Down	0.145976	0.0371553	0.211315
GO_CYTOSKELETON_ORGANIZATION	1099	0.01	Down	0.139517	0.0373983	0.212565
GO_REGULATION_OF_BICELLULAR_TIGHT_JUNCTION_ASSEMBLY	20	0.01	Down	0.199565	0.0374236	0.212577
GO_DEVELOPMENTAL_PIGMENTATION	32	0.01	Down	0.138948	0.0375107	0.212927
GO_TUBE_MORPHOGENESIS	616	0.01	Down	0.182521	0.0375317	0.212927
HP_CIRRHOSIS	111	0.01	Down	0.138107	0.0376135	0.213259
GO_N_ACYLTRANSFERASE_ACTIVITY	82	0.01	Up	0.0834264	0.0376465	0.213311
GO_BONE_MORPHOGENESIS	55	0.01	Down	0.228975	0.0376692	0.213311
HP_ABNORMALITY_OF_THE_LIVER	765	0.01	Down	0.152397	0.0377998	0.213919
HP_HYPERLIPOPROTEINEMIA	19	0.01	Down	0.21979	0.0378905	0.2143
GO_NEGATIVE_REGULATION_OF_TRANSCRIPTION_FROM_RNA_POLYMERASE_II_PROMOTER_IN_RESPONSE_TO_STRESS	12	0.01	Up	0.161162	0.0379986	0.214779
HP_GASTROINTESTINAL_HEMORRHAGE	98	0.01	Down	0.171342	0.0380651	0.214898
GO_NEGATIVE_REGULATION_OF_REGULATED_SECRETORY_PATHWAY	19	0.01	Down	0.263943	0.0380666	0.214898
GO_REGULATION_OF_CELLULAR_RESPONSE_TO_HEAT	76	0.01	Up	0.0838136	0.0381175	0.214942
GO_NEGATIVE_REGULATION_OF_NIK_NF_KAPPAB_SIGNALING	18	0.01	Down	0.249138	0.0381212	0.214942
HP_ABNORMAL_PLATELET_FUNCTION	34	0.01	Down	0.157941	0.038153	0.214989
HP_TYPE_I_DIABETES_MELLITUS	34	0.01	Down	0.156457	0.0382396	0.215344
GO_CELLULAR_RESPONSE_TO_LIPID	394	0.01	Down	0.191378	0.0383779	0.21599
GO_SOLUTE_SODIUM_SYMPORTER_ACTIVITY	22	0.01	Up	0.209318	0.0384107	0.216043
GO_SYNAPTIC_CLEFT	13	0.01	Down	0.288403	0.0384389	0.216069
GO_POSITIVE_REGULATION_OF_CATION_CHANNEL_ACTIVITY	50	0.01	Down	0.226722	0.0384756	0.216143
GO_HISTONE_H4_K5_ACETYLATION	16	0.01	Up	0.0819724	0.0385418	0.216249
HP_EPISTAXIS	54	0.01	Down	0.187323	0.0385418	0.216249
GO_NEURON_APOPTOTIC_PROCESS	193	0.01	Down	0.181947	0.0386033	0.216462
GO_MICROVILLUS_MEMBRANE	17	0.01	Down	0.150521	0.0386395	0.216532
GO_NITRIC_OXIDE_MEDIATED_SIGNAL_TRANSDUCTION	23	0.01	Down	0.376001	0.0388501	0.21758
GO_E_BOX_BINDING	32	0.01	Up	0.142093	0.0391514	0.219133
GO_N_ACETYLNEURAMINATE_METABOLIC_PROCESS	10	0.01	Down	0.125544	0.0392488	0.219544
GO_FOAM_CELL_DIFFERENTIATION	23	0.01	Down	0.213637	0.0393324	0.219861
GO_REGULATION_OF_POSTSYNAPTIC_NEUROTRANSMITTER_RECEPTOR_ACTIVITY	13	0.01	Up	0.226753	0.0393534	0.219861
GO_REGULATION_OF_PROTEIN_MATURATION	45	0.01	Down	0.161453	0.0393948	0.219958
GO_REGULATION_OF_FATTY_ACID_METABOLIC_PROCESS	76	0.01	Down	0.188251	0.039446	0.22011
GO_APICAL_PART_OF_CELL	279	0.01	Down	0.160907	0.0396263	0.220982
GO_REGULATION_OF_MEMBRANE_DEPOLARIZATION	32	0.01	Down	0.188821	0.0397044	0.221283
GO_PRERIBOSOME_SMALL_SUBUNIT_PRECURSOR	15	0.01	Up	0.076618	0.0397338	0.221312
GO_REGULATION_OF_PROTEIN_LOCALIZATION_TO_PLASMA_MEMBRANE	90	0.01	Down	0.147872	0.0398127	0.221617
HP_SCALING_SKIN	18	0.01	Down	0.21268	0.0398654	0.221776
GO_NUCLEUS_ORGANIZATION	114	0.01	Up	0.0966097	0.0400473	0.222652
GO_TELOMERE_MAINTENANCE_IN_RESPONSE_TO_DNA_DAMAGE	13	0.01	Up	0.0768637	0.0401149	0.222717
GO_NEGATIVE_REGULATION_OF_LIPID_METABOLIC_PROCESS	71	0.01	Down	0.186318	0.0401353	0.222717
HP_ABNORMALITY_OF_FLUID_REGULATION	355	0.01	Down	0.179272	0.0401369	0.222717
GO_NUCLEOSIDE_TRIPHOSPHATASE_REGULATOR_ACTIVITY	284	0.01	Down	0.146648	0.0401642	0.222717
GO_NEGATIVE_REGULATION_OF_RESPONSE_TO_BIOTIC_STIMULUS	68	0.01	Down	0.229394	0.0401803	0.222717
HP_COLON_CANCER	33	0.01	Up	0.103224	0.0402064	0.222726
GO_PROTEIN_KINASE_A_SIGNALING	28	0.01	Down	0.181721	0.0403152	0.223194
GO_POSITIVE_REGULATION_OF_PATTERN_RECOGNITION_RECEPTOR_SIGNALING_PATHWAY	27	0.01	Down	0.214623	0.0405196	0.224143
HP_HYPOPHOSPHATEMIC_RICKETS	10	0.01	Down	0.119579	0.0405355	0.224143
HP_PUSTULE	14	0.01	Down	0.2762	0.0407071	0.224956
GO_PRERIBOSOME_LARGE_SUBUNIT_PRECURSOR	22	0.01	Up	0.0648088	0.0407428	0.224967
HP_ONION_BULB_FORMATION	26	0.01	Down	0.131436	0.0407581	0.224967
GO_CARBOHYDRATE_DERIVATIVE_CATABOLIC_PROCESS	148	0.01	Down	0.162705	0.0408541	0.225272
GO_PROTEIN_POLYMERIZATION	249	0.01	Down	0.135719	0.0408624	0.225272
GO_NCRNA_3_END_PROCESSING	40	0.01	Up	0.065139	0.0409325	0.225522
GO_CELL_SUBSTRATE_JUNCTION	367	0.01	Down	0.138774	0.041008	0.225622
GO_DNA_REPLICATION_INITIATION	33	0.01	Up	0.110197	0.0410112	0.225622
GO_HISTONE_H2A_ACETYLATION	17	0.01	Up	0.0764445	0.0410245	0.225622
GO_REGULATION_OF_PROTEIN_POLYMERIZATION	194	0.01	Down	0.136928	0.0411277	0.226054
GO_CILIUM_ORGANIZATION	347	0.01	Down	0.115278	0.0412997	0.226864
GO_AXIS_ELONGATION	19	0.01	Up	0.172382	0.0413372	0.226934
GO_ACYL_COA_DEHYDROGENASE_ACTIVITY	12	0.01	Down	0.10995	0.041426	0.227285
GO_NEURON_DEATH	282	0.01	Down	0.182662	0.0414798	0.227444
GO_REGULATION_OF_HEMATOPOIETIC_STEM_CELL_DIFFERENTIATION	64	0.01	Up	0.0883179	0.0416608	0.2283
GO_SH3_DOMAIN_BINDING	115	0.01	Down	0.137999	0.0417236	0.228508
GO_POSITIVE_REGULATION_OF_MESONEPHROS_DEVELOPMENT	10	0.01	Up	0.193915	0.0417801	0.228679
GO_RESPONSE_TO_STEROL	27	0.01	Down	0.233749	0.041825	0.228679
GO_CHOLESTEROL_EFFLUX	28	0.01	Down	0.17141	0.0418298	0.228679
GO_REGULATION_OF_CHOLESTEROL_EFFLUX	21	0.01	Down	0.200632	0.041993	0.229435
GO_VASODILATION	23	0.01	Down	0.224771	0.0423937	0.231254
GO_LOW_DENSITY_LIPOPROTEIN_PARTICLE_RECEPTOR_CATABOLIC_PROCESS	14	0.01	Down	0.203039	0.0424007	0.231254
GO_NCRNA_EXPORT_FROM_NUCLEUS	37	0.01	Up	0.0650731	0.0424016	0.231254
GO_ANATOMICAL_STRUCTURE_FORMATION_INVOLVED_IN_MORPHOGENESIS	760	0.01	Down	0.1759	0.0424304	0.231273
GO_NEGATIVE_REGULATION_OF_MAPK_CASCADE	134	0.01	Down	0.166274	0.0424631	0.231314
GO_CLATHRIN_COATED_VESICLE_MEMBRANE	81	0.01	Down	0.270766	0.0425826	0.231798
GO_REGULATION_OF_CALCIUM_ION_TRANSPORT	165	0.01	Down	0.21089	0.0426234	0.231798
GO_ESC_E_Z_COMPLEX	13	0.01	Up	0.0863936	0.0426417	0.231798
HP_ABNORMAL_LEVELS_OF_ALPHA_FETOPROTEIN	22	0.01	Down	0.130174	0.0426531	0.231798
GO_ACTIN_BINDING	333	0.01	Down	0.145635	0.042812	0.232524
GO_MULTICELLULAR_ORGANISMAL_HOMEOSTASIS	366	0.01	Down	0.201431	0.0429099	0.232918
GO_CORNIFIED_ENVELOPE	15	0.01	Down	0.166997	0.0430174	0.233363
GO_INOSITOL_PHOSPHATE_BIOSYNTHETIC_PROCESS	17	0.01	Down	0.291175	0.0430792	0.233498
GO_HYDROGEN_PEROXIDE_METABOLIC_PROCESS	33	0.01	Down	0.287374	0.0430933	0.233498
HP_DIARRHEA	225	0.01	Down	0.168316	0.0431749	0.233802
GO_NUCLEAR_LOCALIZATION_SEQUENCE_BINDING	22	0.01	Up	0.098448	0.0432023	0.233812
GO_CATALYTIC_STEP_1_SPLICEOSOME	15	0.01	Up	0.0588849	0.0432656	0.234017
HP_HYDROCEPHALUS	274	0.01	Down	0.127625	0.0433703	0.234445
HP_NARROW_PALPEBRAL_FISSURE	42	0.01	Up	0.0928173	0.0435879	0.235483
HP_PROLONGED_BLEEDING_TIME	32	0.01	Down	0.189425	0.043715	0.235804
GO_PEPTIDASE_COMPLEX	88	0.01	Up	0.069937	0.0437228	0.235804
HP_SPASTIC_DIPLEGIA	30	0.01	Down	0.187418	0.0437245	0.235804
GO_ALPHA_AMINO_ACID_CATABOLIC_PROCESS	74	0.01	Down	0.169867	0.0438013	0.236048
GO_INHIBITORY_SYNAPSE	12	0.01	Up	0.135277	0.0438213	0.236048
HP_UPPER_EXTREMITY_JOINT_DISLOCATION	72	0.01	Up	0.108353	0.0439811	0.236769
HP_MICROCYTIC_ANEMIA	25	0.01	Down	0.18171	0.0441781	0.237684
GO_POLY_PYRIMIDINE_TRACT_BINDING	23	0.01	Up	0.104855	0.0442028	0.237684
GO_POSITIVE_REGULATION_OF_PHOSPHOLIPID_METABOLIC_PROCESS	33	0.01	Down	0.138059	0.0442842	0.237982
HP_ABNORMAL_CORPUS_STRIATUM_MORPHOLOGY	31	0.01	Down	0.185679	0.0443941	0.238433
GO_OXIDOREDUCTASE_COMPLEX	98	0.01	Down	0.125635	0.044452	0.238604
GO_GENETIC_IMPRINTING	22	0.01	Up	0.101399	0.0445077	0.238763
GO_UTERUS_DEVELOPMENT	11	0.01	Up	0.151813	0.0446403	0.239334
GO_INTERFERON_BETA_PRODUCTION	40	0.01	Down	0.196418	0.0446944	0.23941
GO_AZUROPHIL_GRANULE_LUMEN	79	0.01	Down	0.24585	0.0447065	0.23941
GO_NEGATIVE_REGULATION_OF_MYOBLAST_DIFFERENTIATION	13	0.01	Down	0.402641	0.0448294	0.239928
GO_REGULATION_OF_HEART_RATE_BY_CARDIAC_CONDUCTION	27	0.01	Down	0.149284	0.044966	0.240518
GO_NEUROPEPTIDE_HORMONE_ACTIVITY	12	0.01	Up	0.376263	0.0453833	0.242609
GO_REGULATION_OF_CYTOSKELETON_ORGANIZATION	459	0.01	Down	0.139489	0.0455251	0.243225
GO_NEGATIVE_REGULATION_OF_PROTEASOMAL_UBIQUITIN_DEPENDENT_PROTEIN_CATABOLIC_PROCESS	34	0.01	Up	0.084755	0.0456073	0.243522
GO_SYNAPTIC_TRANSMISSION_GABAERGIC	27	0.01	Up	0.170057	0.0457031	0.243892
GO_REGULATION_OF_TRANSLATIONAL_ELONGATION	20	0.01	Up	0.0816688	0.0458812	0.2447
GO_GENERAL_TRANSCRIPTION_INITIATION_FACTOR_BINDING	41	0.01	Up	0.0733444	0.045975	0.244945
GO_IMMUNE_RESPONSE_TO_TUMOR_CELL	12	0.01	Down	0.265246	0.0459862	0.244945
GO_SINGLE_STRANDED_RNA_BINDING	76	0.01	Up	0.114109	0.0460316	0.244945
GO_ENDOTHELIAL_CELL_APOPTOTIC_PROCESS	41	0.01	Down	0.219377	0.0460767	0.244945
GO_PRONUCLEUS	11	0.01	Up	0.10982	0.0460774	0.244945
GO_POSITIVE_REGULATION_OF_LIPID_KINASE_ACTIVITY	27	0.01	Down	0.155679	0.0461225	0.244945
HP_ABNORMAL_RENAL_PHYSIOLOGY	456	0.01	Down	0.157075	0.0461234	0.244945
HP_CONJUGATED_HYPERBILIRUBINEMIA	11	0.01	Down	0.227052	0.046141	0.244945
GO_REGULATION_OF_CHROMOSOME_ORGANIZATION	298	0.01	Up	0.120251	0.0461987	0.245051
HP_EMBRYONAL_RENAL_NEOPLASM	28	0.01	Up	0.112707	0.0462146	0.245051
GO_CAVEOLA	63	0.01	Down	0.134349	0.0462499	0.245051
GO_NEUTROPHIL_HOMEOSTASIS	11	0.01	Down	0.254652	0.0462678	0.245051
HP_RECURRENT_BRONCHITIS	19	0.01	Down	0.153867	0.0462962	0.24506
GO_POSITIVE_REGULATION_OF_MACROPHAGE_DIFFERENTIATION	13	0.01	Down	0.286502	0.046349	0.245198
GO_DNA_REPAIR	476	0.01	Up	0.0937813	0.0464813	0.245756
GO_FATTY_ACID_DERIVATIVE_BIOSYNTHETIC_PROCESS	58	0.01	Down	0.250884	0.0466302	0.246401
GO_POSITIVE_REGULATION_OF_COLLAGEN_METABOLIC_PROCESS	17	0.01	Down	0.201725	0.0467049	0.246653
HP_ROUGH_BONE_TRABECULATION	19	0.01	Down	0.190745	0.0470422	0.248292
HP_DYSLEXIA	20	0.01	Down	0.0893096	0.0470893	0.248397
GO_MHC_PROTEIN_COMPLEX_BINDING	12	0.01	Down	0.477177	0.0472456	0.249079
GO_PROTEIN_AUTOPROCESSING	12	0.01	Down	0.121792	0.0473089	0.249227
GO_NEGATIVE_REGULATION_OF_RNA_BIOSYNTHETIC_PROCESS	940	0.01	Up	0.126876	0.0473281	0.249227
GO_MATURATION_OF_5_8S_RRNA	34	0.01	Up	0.0662193	0.047489	0.249931
GO_DNA_METHYLATION_DEPENDENT_HETEROCHROMATIN_ASSEMBLY	19	0.01	Up	0.112241	0.0476552	0.250597
GO_POSITIVE_REGULATION_OF_PROTEIN_SUMOYLATION	13	0.01	Up	0.130572	0.0476703	0.250597
HP_VASCULAR_SKIN_ABNORMALITY	357	0.01	Down	0.183303	0.0478095	0.251015
GO_POSITIVE_REGULATION_OF_SIGNALING	1357	0.01	Down	0.172878	0.0478219	0.251015
HP_OLIGODACTYLY	21	0.01	Up	0.118067	0.0478319	0.251015
GO_EPITHELIAL_TUBE_BRANCHING_INVOLVED_IN_LUNG_MORPHOGENESIS	18	0.01	Down	0.266559	0.0478801	0.251124
GO_CARDIOBLAST_DIFFERENTIATION	13	0.01	Up	0.120724	0.0479511	0.251273
GO_LAMELLIPODIUM_MORPHOGENESIS	16	0.01	Down	0.120813	0.0479634	0.251273
GO_SH2_DOMAIN_BINDING	34	0.01	Down	0.179452	0.0481974	0.252305
GO_S_ADENOSYLMETHIONINE_DEPENDENT_METHYLTRANSFERASE_ACTIVITY	142	0.01	Up	0.098886	0.0482153	0.252305
GO_REGULATION_OF_TELOMERE_MAINTENANCE	79	0.01	Up	0.0977311	0.0483104	0.25265
GO_HISTONE_DEACETYLASE_BINDING	98	0.01	Up	0.106634	0.0483364	0.25265
GO_XENOBIOTIC_TRANSPORT	25	0.01	Down	0.163361	0.0485733	0.253744
GO_POSTSYNAPTIC_ENDOSOME	14	0.01	Up	0.0844358	0.0487394	0.254291
GO_POSITIVE_REGULATION_OF_FAT_CELL_DIFFERENTIATION	51	0.01	Down	0.145805	0.0487474	0.254291
GO_NEGATIVE_REGULATION_OF_CELL_POPULATION_PROLIFERATION	494	0.01	Down	0.180847	0.0487614	0.254291
GO_REGULATION_OF_TUBE_SIZE	85	0.01	Down	0.198181	0.0489146	0.254823
GO_MATURATION_OF_SSU_RRNA_FROM_TRICISTRONIC_RRNA_TRANSCRIPT_SSU_RRNA_5_8S_RRNA_LSU_RRNA	36	0.01	Up	0.0713941	0.0489508	0.254823
GO_HISTONE_EXCHANGE	28	0.01	Up	0.0930764	0.0489668	0.254823
GO_PROTECTION_FROM_NON_HOMOLOGOUS_END_JOINING_AT_TELOMERE	10	0.01	Up	0.0805463	0.0489778	0.254823
GO_LIPID_MODIFICATION	217	0.01	Down	0.123365	0.0490228	0.254823
HP_LOSS_OF_CONSCIOUSNESS	14	0.01	Down	0.123048	0.04903	0.254823
GO_PROTEIN_MONOUBIQUITINATION	65	0.01	Up	0.0832941	0.0491137	0.255113
GO_GLIAL_CELL_PROLIFERATION	33	0.01	Down	0.240385	0.0491689	0.255181
GO_REGULATION_OF_MESONEPHROS_DEVELOPMENT	11	0.01	Up	0.176626	0.0491824	0.255181
HP_PROMINENT_SUPRAORBITAL_RIDGES	34	0.01	Up	0.122971	0.0492903	0.255596
GO_COMPLEMENT_BINDING	11	0.01	Down	0.311614	0.0495174	0.256526
GO_POSITIVE_REGULATION_OF_DEVELOPMENTAL_PROCESS	978	0.01	Down	0.187053	0.0495256	0.256526
GO_U2_SNRNP	18	0.01	Up	0.0845184	0.0495642	0.256549
HP_OVERGROWTH	21	0.01	Up	0.121679	0.0495916	0.256549
GO_NEGATIVE_REGULATION_OF_SUPRAMOLECULAR_FIBER_ORGANIZATION	123	0.01	Down	0.144841	0.0496139	0.256549
GO_SALIVARY_GLAND_DEVELOPMENT	28	0.01	Down	0.206457	0.0498647	0.2577
GO_REGULATION_OF_CHROMATIN_ASSEMBLY_OR_DISASSEMBLY	23	0.01	Up	0.0981717	0.0499168	0.257813
GO_REGULATION_OF_PROTEIN_SUMOYLATION	23	0.01	Up	0.122526	0.0499429	0.257813
GO_REGULATION_OF_T_CELL_DIFFERENTIATION_IN_THYMUS	17	0.01	Down	0.247524	0.0500342	0.258139
GO_NEUTRAL_LIPID_METABOLIC_PROCESS	87	0.01	Down	0.161427	0.0501231	0.258453
GO_ALDEHYDE_DEHYDROGENASE_NAD_P_PLUS_ACTIVITY	10	0.01	Down	0.188854	0.0501972	0.258689
GO_MEMBRANE_LIPID_BIOSYNTHETIC_PROCESS	126	0.01	Down	0.130482	0.0503161	0.259156
HP_ABNORMALITY_OF_VITAMIN_B_METABOLISM	24	0.01	Down	0.108248	0.0506336	0.260642
HP_ABNORMAL_CIRCULATING_CHOLESTEROL_CONCENTRATION	65	0.01	Down	0.147923	0.0506613	0.260642
GO_POSITIVE_REGULATION_OF_LEUKOCYTE_APOPTOTIC_PROCESS	21	0.01	Down	0.287859	0.0507506	0.260954
GO_NEGATIVE_REGULATION_OF_LIPID_BIOSYNTHETIC_PROCESS	35	0.01	Down	0.160882	0.0507832	0.260976
GO_GLYCEROL_ETHER_METABOLIC_PROCESS	18	0.01	Down	0.237932	0.0508593	0.26122
GO_REGULATION_OF_ANIMAL_ORGAN_FORMATION	19	0.01	Up	0.18457	0.0510086	0.26184
GO_REGULATION_OF_CELL_POPULATION_PROLIFERATION	1111	0.01	Down	0.192964	0.0511294	0.262083
GO_NEGATIVE_REGULATION_OF_INTRINSIC_APOPTOTIC_SIGNALING_PATHWAY_IN_RESPONSE_TO_DNA_DAMAGE	29	0.01	Down	0.321959	0.0511405	0.262083
GO_POLYMERIC_CYTOSKELETAL_FIBER	490	0.01	Down	0.130509	0.0511417	0.262083
GO_VITAMIN_METABOLIC_PROCESS	93	0.01	Down	0.245893	0.0513222	0.262861
GO_NEGATIVE_REGULATION_OF_CYTOKINE_SECRETION	19	0.01	Down	0.286624	0.0514544	0.263391
GO_HISTONE_H4_K20_METHYLATION	10	0.01	Up	0.109151	0.0515297	0.26363
HP_FRONTOTEMPORAL_CEREBRAL_ATROPHY	12	0.01	Down	0.0901196	0.0517201	0.264456
GO_LIPID_METABOLIC_PROCESS	1050	0.01	Down	0.145882	0.0518836	0.265107
GO_REGULATION_OF_DNA_BINDING_TRANSCRIPTION_FACTOR_ACTIVITY	331	0.01	Down	0.175917	0.0519052	0.265107
GO_POLYNUCLEOTIDE_ADENYLYLTRANSFERASE_ACTIVITY	14	0.01	Up	0.129051	0.0520311	0.265602
GO_RESPONSE_TO_LIPID	602	0.01	Down	0.202251	0.0520797	0.265702
GO_POSITIVE_REGULATION_OF_TRANSFERASE_ACTIVITY	532	0.01	Down	0.180807	0.05216	0.265779
HP_ABNORMAL_ANATOMIC_LOCATION_OF_THE_HEART	92	0.01	Down	0.127135	0.0521701	0.265779
HP_TRACHEOESOPHAGEAL_FISTULA	50	0.01	Down	0.197356	0.0522079	0.265779
HP_ABNORMALITY_OF_THE_INTRAHEPATIC_BILE_DUCT	11	0.01	Down	0.227563	0.0522108	0.265779
GO_CATALYTIC_ACTIVITY_ACTING_ON_RNA	361	0.01	Up	0.0998194	0.0525161	0.267185
GO_ACTIN_BASED_CELL_PROJECTION	159	0.01	Down	0.160129	0.0526951	0.267916
GO_DEATH_DOMAIN_BINDING	12	0.01	Down	0.207568	0.0527182	0.267916
HP_ABNORMAL_BILIARY_TRACT_MORPHOLOGY	49	0.01	Down	0.184311	0.0528377	0.268256
GO_REGULATION_OF_HEXOKINASE_ACTIVITY	11	0.01	Up	0.106781	0.0528676	0.268256
GO_PEPTIDE_RECEPTOR_ACTIVITY	44	0.01	Down	0.193918	0.0528729	0.268256
HP_PATCHY_HYPOPIGMENTATION_OF_HAIR	13	0.01	Down	0.151622	0.0529749	0.268625
GO_EXORIBONUCLEASE_COMPLEX	26	0.01	Up	0.0841464	0.0531192	0.269208
GO_NURD_COMPLEX	15	0.01	Up	0.0829218	0.0532322	0.269631
GO_POSITIVE_REGULATION_OF_VASCULAR_ENDOTHELIAL_GROWTH_FACTOR_RECEPTOR_SIGNALING_PATHWAY	12	0.01	Down	0.234769	0.0534028	0.270346
GO_SOLUTE_CATION_ANTIPORTER_ACTIVITY	20	0.01	Down	0.197316	0.0536596	0.271496
GO_REGULATION_OF_CELL_MATURATION	17	0.01	Down	0.245014	0.0537039	0.271571
GO_RESPONSE_TO_THYROID_HORMONE	21	0.01	Down	0.38219	0.0537745	0.271778
GO_REGULATION_OF_CHROMATIN_ASSEMBLY	20	0.01	Up	0.105521	0.0538518	0.272018
GO_DYNEIN_HEAVY_CHAIN_BINDING	11	0.01	Down	0.0996422	0.053927	0.272248
GO_SYNTAXIN_BINDING	67	0.01	Up	0.123939	0.0539792	0.272362
GO_MUSCLE_CELL_PROLIFERATION	136	0.01	Down	0.199942	0.0543961	0.274285
GO_POSITIVE_REGULATION_OF_RESPONSE_TO_BIOTIC_STIMULUS	173	0.01	Down	0.238189	0.0544202	0.274285
GO_POSITIVE_REGULATION_OF_HETEROTYPIC_CELL_CELL_ADHESION	12	0.01	Down	0.375869	0.0545815	0.274947
HP_LOSS_OF_SPEECH	35	0.01	Down	0.0808497	0.0547098	0.275344
GO_EARLY_ENDOSOME	303	0.01	Down	0.128347	0.0547205	0.275344
GO_REGULATION_OF_BONE_DEVELOPMENT	14	0.01	Down	0.360233	0.0550203	0.276577
GO_COPII_VESICLE_COAT	15	0.01	Up	0.0923543	0.0551029	0.276577
HP_FLATTENED_EPIPHYSIS	15	0.01	Down	0.235003	0.0551206	0.276577
GO_PROTEASOME_BINDING	17	0.01	Up	0.063553	0.0551241	0.276577
GO_CELLULAR_ION_HOMEOSTASIS	418	0.01	Down	0.188884	0.0551351	0.276577
GO_BRANCHED_CHAIN_AMINO_ACID_METABOLIC_PROCESS	24	0.01	Down	0.122215	0.0551502	0.276577
[truncated: 7,340 more rows]

## Sheet: Table 5_GSEA MsigDB c8
	NGenes	Correlation	Direction	absLog2FC	PValue	FDR
[truncated: 268 more rows]

[truncated: 1 more sheets: Table 6_GSEA MsigDB hallmark]
